# Supplementary material for: A fine-tuned vector-parasite dialogue in tsetse's cardia determines peritrophic matrix integrity and trypanosome transmission success
Source: PLoS Pathog. 2018 Apr 3;14(4):e1006972. doi: 10.1371/journal.ppat.1006972 (PMC5898766; doi:10.1371/journal.ppat.1006972)
Supplement: S1 Dataset — (XLSX) [file ppat.1006972.s010.xlsx]

## Sheet: Counts
Experiment focus and Treatments			Count of flies
			Recovered (rec-/-)	Permissive Infection (inf+/+)	Midgut only infection (inf+/-)	Total infected	Total flies
RNA-seq		Exp#1	86	29	17	46	132
		Exp#2	159	48	23	71	230
		Exp#3	99	49	23	72	171
In vitro procyclics (PCF) infection	PCF from inf+/- midgut	Exp#1	0	11	7	18	18
		Exp#2	0	11	5	16	16
		Exp#3	0	9	4	13	13
		Exp#4	0	12	5	17	17
		Total	0	43	21	64	64
	PCF from inf+/+ midgut	Exp#1	0	12	5	17	17
		Exp#2	0	10	4	14	14
		Exp#3	0	11	6	17	17
		Exp#4	0	10	6	16	16
		Total	0	43	21	64	64
PM integrity	RNAi-GFP	Exp#1	3	9	11	20	23
		Exp#2	2	7	9	16	18
		Exp#3	0	6	6	12	12
		Exp#4	3	9	9	18	21
		Total	8	31	35	66	74
	RNAi-CS	Exp#1	3	11	6	17	20
		Exp#2	3	13	5	18	21
		Exp#3	4	7	4	11	15
		Exp#4	2	12	5	17	19
		Total	12	43	20	63	75
Anti-oxidant experiment	Control	Exp#1	0	10	14	24	24
		Exp#2	0	11	10	21	21
		Exp#3	0	14	10	24	24
		Exp#4	0	13	9	22	22
		Total	0	48	43	91	91
	Cysteine 10µM in each meal	Exp#1	0	18	4	22	22
		Exp#2	0	17	4	21	21
		Exp#3	0	17	5	22	22
		Exp#4	0	19	5	24	24
		Total	0	71	18	89	89
Trypanosome developmental stage			Parasite stage
			Trypomastigotes	Epimastigotes (Long+Short)
	Cardia inf+/-	Exp#1	497	3
		Exp#2	460	40
		Exp#3	493	7
		Exp#4	459	41
		Mean %	95.45	4.55
	Cardia inf+/+	Exp#1	478	22
		Exp#2	451	49
		Exp#3	489	11
		Exp#4	467	33
		Mean %	94.25	5.75

## Sheet: Survival
Days elapsed	#Remaining living flies
	Control	Recovered (rec-/-)	Inf+/-	Inf+/+
1-8	59	51	52	53
9	45	40	52	53
10	24	25	50	51
11	22	22	43	48
12	22	21	41	41
13	18	19	33	38
14	11	17	22	32
15	9	9	17	26
16	7	9	12	25
17	6	7	10	20
18	4	6	5	13
19	3	4	5	9
20	3	3	5	9
21	3	1	4	7
22	3	1	4	7
23	3	1	2	7
24	1	1	1	7
25	1	1	1	5
26	1	1	0	5
27	0	1	0	5
28	0	1	0	5
29	0	1	0	5
30	0	1	0	5

## Sheet: Statisitics
Tests for significant difference between sVSG and BSA treated flies
Student t-test
Targeted gene	Day	t statistic	df	p-value
pro1	3	2.353	8	0.05
	6	0.4509	7	0.67
pro2	3	5.383	8	<0.001
	6	0.7972	8	0.45
pro3	3	7.804	8	<0.001
	6	0.8565	8	0.42
Test for difference in proportion of trypanosome developmental stages
Fisher's exact test
	p-value
Summed counts inf+/- versus inf+/+	0.0997
Tests for significant difference between RNAi-GFP and RNAi-CS
Generalized linear model: binomial familiy, logit transformation (equal to logistic regression)
Factor(s) contributing to the Model	Residual deviance	Residual df	AIC	p-value (model versus null model) Likelihood-ratio test
Null	6.616	7	34.01	N/A
RNAi Treatment	0.5884	6	29.98	0.01408
Experiment	6.315	4	39.71	0.9598
RNAi Treatment + Experiment	0.3558	3	35.75	0.1805
Details for Model ~RNAi treatment	Estimate	Standard Error	z value	p-value Wald-test
Intercept	-0.1214	0.2466	-0.492	0.6227
RNAi CS treatment	0.8868	0.3662	2.422	0.0154
Tests for significant difference between origin of PCF: Inf+/- versus Inf+/+
Generalized linear model: binomial familiy, logit transformation (equal to logistic regression)
Factor(s) contributing to the Model	Residual deviance	Residual df	AIC	p-value (model versus null model) Likelihood-ratio test
Null	0.8375	7	27.8	N/A
PCF type	0.8375	6	29.8	1
Experiment	0.6863	4	33.65	0.985
PCF type + Experiment	0.6862	3	33.65	0.9973
Tests for significant difference between control and cysteine treated flies
Generalized linear model: binomial familiy, logit transformation (equal to logistic regression)
Factor(s) contributing to the Model	Residual deviance	Residual df	AIC	p-value (model versus null model) Likelihood-ratio test	p-value ("Cysteine treatment" model versus "Cysteine treatment + Experiment" model)
Null	17.01	7	45.91	N/A
Cysteine treatment	2.009	6	32.9	0.0001072
Experiment	16.17	4	51.07	0.8398
Cysteine treatment + Experiment	1.267	3	38.16	0.003378	0.8633
Details for Model ~RNAi treatment	Estimate	Standard Error	z value	p-value
Intercept	0.11	0.21	0.524	0.600363
Anti-oxidant treatment (Cysteine 10µM)	1.2623	0.3372	3.743	0.000182
Test for difference in survival of flies infected with Serratia after being fed cardia extracts of non-inf, rec-/-, inf+/- and inf+/+ phenotypes
Accelerated failure time model (Weibull distribution): Survival~Extract received
Pairwise test: multiple comparisons using Tukey contrasts
Comparison	Estimate	Standard Error	z value	p-value
Non-inf versus Inf+/-	0.15444	0.06116	2.525	0.056
Non-inf versus Inf+/+	0.34742	0.0624	5.567	<0.001
Non-inf versus Rec-/-	0.05706	0.06163	0.926	0.7909
Inf+/- versus Inf+/+	0.19297	0.06419	3.006	0.0141
Rec-/- versus Inf+/-	-0.09738	0.06365	-1.53	0.4193
Rec-/- versus Inf+/+	-29036	0.06485	-4.477	<0.001
Test for differences in ROS production in cardia non-inf, inf+/- and inf+/+
One-way ANOVA
Pairwise test: Tukey HSD
ANOVA Table
	SS	DF	MS	F (DFn, DFd)	p-value
Cardia status (interspecific variability)	228794	2	114397	F (2, 6) = 188.6	<0.0001
Residual (intraspecific variability)	3640	6	606.7
Total	232434	8
Multiple Comparisons
Comparison	Mean Diff.	95% CI of diff.		p-value
Non-inf versus Inf+/-	-387	-448.7 to -325.3		<0.0001
Non-inf versus Inf+/+	-148	-209.7 to -86.29		0.0008
Inf+/- versus Inf+/+	239	177.3 to 300.7		<0.0001

## Sheet: ROS quantif
Name	Ampex:530/25,590/35	Concentration (µM)
Control1	5392	0.015
Control2	5406	0.02
Control3	5412	0.022
Inf+/-1	8647	0.421
Inf+/-2	8511	0.4
Inf+/-3	8491	0.397
Inf+/+1	6973	0.213
Inf+/+2	6373	0.151
Inf+/+3	6240	0.137
Curve Name	Curve Formula	A	B	C	D	E	R2
Curve	Y = (A-D)/(1+(X/C)^B)^E + D	5370	1.74	0.349	12000	0.784	0.995
