# Supplementary material for: A fine-tuned vector-parasite dialogue in tsetse's cardia determines peritrophic matrix integrity and trypanosome transmission success
Source: PLoS Pathog. 2018 Apr 3;14(4):e1006972. doi: 10.1371/journal.ppat.1006972 (PMC5898766; doi:10.1371/journal.ppat.1006972)
Supplement: S2 Dataset — (XLSX) [file ppat.1006972.s011.xlsx]

## Sheet: Summary transcriptome
Glossina Transcript ID	Expression values in Count Per Million (CPM)												Glossina Transcript ID	Comparisons of transcriptome (EdgeR pairwise test)
	Cardia uninfected				Cardia from non-permissive phenotype				Cardia from permissive phenotype					Cardia inf+/+ versus Cardia non-inf			Cardia inf+/- versus Cardia non-inf			Cardia inf+/+ versus Cardia inf+/-
	Non-inf 1	Non-inf 2	Non-inf 3	Non-inf mean	Inf+/- 1	Inf+/- 2	Inf+/- 3	Inf+/- mean	Inf+/+ 1	Inf+/+ 2	Inf+/+ 3	Inf+/+ mean		LogFC (inf+/+)/(non-inf)	p-value	FDR	LogFC (inf+/-)/(non-inf)	p-value	FDR	LogFC (inf+/+)/(inf+/-)	p-value	FDR
GMOY000003-RA	0.752764	0.474148	0.638116	0.621676	1.10285	0.538215	0.751694	0.797585	2.18882	0.521882	0.980878	1.23053	GMOY000003-RA	N/A	N/A	N/A	N/A	N/A	N/A	0.63	0.26	0.56
GMOY000011-RA	19.5719	14.4277	8.7741	14.2579	28.9642	26.9107	22.2376	26.0375	19.0184	19.5996	19.0571	19.225	GMOY000011-RA	0.48	0.05	0.17	0.86	0	0	-0.44	0.11	0.34
GMOY000012-RA	12.9475	17.8822	13.4004	14.7434	16.6007	16.4155	15.2844	16.1002	18.1915	52.4202	15.9042	28.8386	GMOY000012-RA	0.12	0.52	0.75	0.12	0.54	0.8	0.84	0.02	0.12
GMOY000013-RA	11.9689	12.5311	10.2896	11.5965	14.8014	15.2046	12.1524	14.0528	11.6737	52.3042	12.5412	25.5064	GMOY000013-RA	0.07	0.72	0.88	0.27	0.16	0.41	0.86	0.05	0.21
GMOY000014-RA	0.903317	1.35471	0.398823	0.885616	1.16089	1.21098	0.689053	1.02031	0.97281	2.95733	0.840753	1.5903	GMOY000014-RA	N/A	N/A	N/A	0.17	0.7	0.89	0.64	0.26	0.56
GMOY000015-RA	569.09	450.238	548.541	522.623	317.213	290.03	331.309	312.851	467.241	583.87	572.273	541.128	GMOY000015-RA	0.1	0.58	0.8	-0.75	0	0	0.79	0	0
GMOY000016-RA	2.40884	2.37074	2.55246	2.44402	3.01832	3.49839	3.1947	3.23714	3.01571	16.5263	1.96176	7.16791	GMOY000016-RA	-0.04	0.89	0.97	0.4	0.14	0.39	1.15	0.05	0.22
GMOY000016-RB	1.2797	0.74509	0.717881	0.914223	0.986757	1.27826	0.689053	0.98469	1.50786	14.3808	2.17195	6.02018	GMOY000016-RB	0.84	0.04	0.16	N/A	N/A	N/A	2.6	0	0.01
GMOY000017-RA	0.150553	1.21924	0.239294	0.536362	6.26881	3.09473	1.62867	3.66407	1.21601	0.869804	1.121	1.06894	GMOY000017-RA	0.99	0.07	0.22	2.72	0	0	-1.77	0	0.04
GMOY000018-RA	58.0381	67.6	70.0332	65.2238	58.2767	61.491	66.7128	62.1602	67.2698	52.942	65.6488	61.9535	GMOY000018-RA	-0.03	0.82	0.93	-0.08	0.63	0.85	0	0.98	1
GMOY000021-RA	20.701	20.0497	22.8924	21.2144	16.3105	17.8284	19.3561	17.8317	13.6193	12.9891	16.8151	14.4745	GMOY000021-RA	-0.51	0	0.02	-0.26	0.13	0.37	-0.3	0.21	0.5
GMOY000022-RA	639.774	649.041	628.146	638.987	666.874	697.391	629.293	664.519	896.542	666.733	738.111	767.129	GMOY000022-RA	0.3	0.07	0.23	0.05	0.76	0.92	0.21	0.22	0.51
GMOY000023-RA	26.422	23.3687	25.6044	25.1317	24.5528	22.2686	20.421	22.4142	18.3375	18.0919	21.9296	19.453	GMOY000023-RA	-0.33	0.04	0.15	-0.17	0.3	0.61	-0.21	0.36	0.65
GMOY000024-RA	230.722	232.807	173.169	212.233	233.107	245.829	154.536	211.157	117.467	137.197	172.074	142.246	GMOY000024-RA	-0.53	0.01	0.04	-0.01	0.95	0.99	-0.57	0.02	0.11
GMOY000025-RA	46.4455	35.5611	31.826	37.9442	35.5813	38.3478	30.8194	34.9162	28.6006	24.8764	33.6301	29.0357	GMOY000025-RA	-0.35	0.04	0.17	-0.13	0.48	0.75	-0.27	0.22	0.51
GMOY000027-RA	32.5194	29.9391	32.7035	31.7206	35.6974	34.9839	33.7636	34.815	33.1728	34.2123	35.8021	34.3957	GMOY000027-RA	0.1	0.49	0.73	0.13	0.4	0.69	-0.02	0.93	0.98
GMOY000028-RA	70.3082	77.6926	78.1692	75.39	65.5903	67.6132	86.2569	73.1535	103.653	86.1105	83.9352	91.2329	GMOY000028-RA	0.32	0.03	0.11	-0.05	0.76	0.92	0.32	0.07	0.28
GMOY000029-RA	107.194	127.546	130.575	121.771	106.396	109.594	118.329	111.44	127.73	100.433	124.151	117.438	GMOY000029-RA	-0.01	0.94	0.99	-0.13	0.4	0.7	0.08	0.66	0.86
GMOY000030-RA	7.75347	6.77355	7.25857	7.26186	5.8625	7.60228	5.6377	6.36749	5.83686	3.07331	7.00627	5.30548	GMOY000030-RA	-0.43	0.11	0.3	-0.2	0.4	0.7	-0.26	0.47	0.75
GMOY000031-RA	2.10774	3.99639	2.63223	2.91212	1.79938	1.95103	2.69357	2.14799	1.70242	1.56565	2.17195	1.81334	GMOY000031-RA	-0.65	0.05	0.18	-0.45	0.17	0.44	-0.25	0.61	0.84
GMOY000032-RA	0.150553	0.406413	0.558352	0.371772	0.754579	2.6238	3.25734	2.2119	0.632326	0.463895	2.73245	1.27622	GMOY000032-RA	N/A	N/A	N/A	N/A	N/A	N/A	-0.81	0.25	0.55
GMOY000033-RA	55.1776	50.5307	51.3683	52.3589	50.4407	50.1885	42.9718	47.867	46.5976	37.8654	46.0312	43.4981	GMOY000033-RA	-0.23	0.09	0.28	-0.14	0.37	0.67	-0.14	0.45	0.73
GMOY000034-RA	27.0242	23.2333	24.5675	24.9417	25.8298	24.9597	20.9848	23.9248	20.5263	15.7724	20.108	18.8022	GMOY000034-RA	-0.37	0.02	0.1	-0.07	0.7	0.89	-0.35	0.12	0.37
GMOY000035-RA	11.442	12.5988	10.6087	11.5498	10.448	10.4952	9.20825	10.0505	9.33897	5.62473	9.03809	8.0006	GMOY000035-RA	-0.49	0.02	0.08	-0.21	0.28	0.59	-0.33	0.29	0.59
GMOY000036-RA	3.91437	6.16393	4.46681	4.84837	4.87574	7.535	3.44526	5.28534	6.66375	4.29103	5.11458	5.35645	GMOY000036-RA	0.18	0.49	0.73	0.11	0.72	0.9	0.02	0.98	1
GMOY000037-RA	6.62432	7.04449	5.98234	6.55038	5.80445	7.33317	4.88601	6.00788	5.49638	5.68272	5.88527	5.68812	GMOY000037-RA	-0.16	0.48	0.73	-0.13	0.59	0.83	-0.08	0.83	0.94
GMOY000038-RA	62.2536	58.7267	60.7008	60.5603	40.9794	45.8828	62.0774	49.6465	85.7532	71.4399	71.2538	76.149	GMOY000038-RA	0.34	0.02	0.08	-0.29	0.09	0.29	0.62	0	0.02
GMOY000039-RA	1.12915	1.42245	0.478587	1.01006	0.348267	0.740045	1.25282	0.780378	1.50786	1.10175	1.19107	1.26689	GMOY000039-RA	0.26	0.58	0.8	-0.4	0.45	0.73	0.71	0.19	0.48
GMOY000041-RA	6.02211	8.87335	7.89669	7.59738	7.37166	7.19862	8.89504	7.82177	6.56647	11.3654	5.88527	7.93906	GMOY000041-RA	-0.06	0.82	0.93	0.04	0.9	0.97	0.02	0.95	0.99
GMOY000047-RA	30.4869	39.3543	34.3785	34.7399	36.8002	34.3112	32.7613	34.6242	30.9354	36.6477	32.4391	33.3407	GMOY000047-RA	-0.15	0.32	0.58	-0.01	0.95	0.99	-0.05	0.78	0.92
GMOY000051-RA	8.73206	6.57034	8.69433	7.99891	9.22908	9.55331	9.70938	9.49726	10.7495	7.19038	12.9616	10.3005	GMOY000051-RA	0.4	0.08	0.26	0.24	0.26	0.56	0.12	0.7	0.88
GMOY000052-RA	16.6361	17.2725	14.9957	16.3015	16.6007	13.2535	15.7229	15.1924	14.0571	11.0175	15.4138	13.4961	GMOY000052-RA	-0.24	0.18	0.42	-0.11	0.56	0.81	-0.17	0.52	0.78
GMOY000054-RA	0.150553	0.880561	0.558352	0.529822	0.116089	0.134554	1.12754	0.459394	0.875529	0.463895	0.490439	0.609954	GMOY000054-RA	N/A	N/A	N/A	N/A	N/A	N/A	0.42	0.6	0.83
GMOY000055-RA	169.974	185.663	191.435	182.357	230.901	224.974	238.162	231.345	221.606	245.98	228.685	232.09	GMOY000055-RA	0.29	0.07	0.22	0.34	0.03	0.14	0	0.98	1
GMOY000057-RA	16.4103	15.8501	16.5113	16.2572	14.8594	15.0027	15.9735	15.2785	11.3332	41.9825	14.503	22.6062	GMOY000057-RA	-0.39	0.03	0.12	-0.1	0.58	0.83	0.56	0.13	0.38
GMOY000060-RA	4.29075	3.79319	3.35011	3.81135	3.71485	5.04576	3.06942	3.94334	3.8426	2.60941	3.64326	3.36509	GMOY000060-RA	-0.14	0.6	0.81	0.04	0.93	0.98	-0.23	0.54	0.79
GMOY000066-RA	2.70995	2.98036	0.87741	2.18924	10.39	6.86224	28.0006	15.0843	2.43202	4.69694	4.20376	3.77758	GMOY000066-RA	0.63	0.1	0.29	2.77	0	0	-2	0	0.01
GMOY000067-RA	654.528	791.015	682.944	709.496	526.812	576.293	531.635	544.914	560.582	572.621	591.47	574.891	GMOY000067-RA	-0.26	0.13	0.34	-0.39	0.02	0.11	0.08	0.66	0.86
GMOY000069-RA	145.735	167.171	158.253	157.053	167.458	138.59	232.524	179.524	187.704	203.65	159.393	183.582	GMOY000069-RA	0.26	0.12	0.33	0.19	0.34	0.64	0.03	0.87	0.96
GMOY000071-RA	41.4773	45.0441	42.4347	42.9854	38.9479	35.1858	41.5311	38.5549	46.5976	39.779	42.458	42.9449	GMOY000071-RA	0.04	0.75	0.89	-0.16	0.28	0.58	0.16	0.41	0.7
GMOY000072-RA	30.788	30.481	31.9856	31.0849	31.8664	26.0361	33.2624	30.3883	29.5248	40.0689	33.3499	34.3145	GMOY000072-RA	0.08	0.6	0.81	-0.04	0.81	0.94	0.17	0.38	0.68
GMOY000073-RA	31.7666	34.0709	30.0712	31.9696	36.9744	39.2897	31.0074	35.7571	33.6592	30.6171	29.1461	31.1408	GMOY000073-RA	-0.1	0.49	0.73	0.15	0.33	0.64	-0.2	0.32	0.62
GMOY000074-RA	1.50553	1.89659	0.717881	1.37333	0.580445	0.807322	0.751694	0.713154	1.16737	0.75383	1.82163	1.24761	GMOY000074-RA	-0.13	0.82	0.93	N/A	N/A	N/A	0.79	0.14	0.4
GMOY000075-RA	78.9649	87.6497	77.0525	81.2224	103.145	102.328	97.5949	101.023	107.204	85.0668	94.7949	95.6884	GMOY000075-RA	0.27	0.08	0.24	0.31	0.04	0.18	-0.08	0.64	0.85
GMOY000076-RA	112.388	99.4357	103.933	105.252	117.134	108.988	114.571	113.564	113.576	106.522	101.101	107.066	GMOY000076-RA	0.07	0.64	0.83	0.1	0.5	0.77	-0.08	0.6	0.83
GMOY000077-RA	76.8572	70.174	74.3405	73.7906	90.3753	96.2058	71.6615	86.0809	59.7305	58.0449	81.3429	66.3728	GMOY000077-RA	-0.11	0.47	0.72	0.22	0.18	0.45	-0.38	0.05	0.21
GMOY000078-RA	21.8302	18.6273	19.2232	19.8936	13.06	12.3117	14.0316	13.1344	16.3918	16.7582	18.7768	17.309	GMOY000078-RA	-0.18	0.28	0.54	-0.6	0	0.01	0.4	0.11	0.35
GMOY000079-RA	36.8102	38.2705	40.0418	38.3742	55.0262	49.9194	43.9114	49.619	33.9997	33.1105	45.3306	37.4803	GMOY000079-RA	0.01	0.97	1	0.36	0.02	0.09	-0.41	0.04	0.18
GMOY000080-RA	4.89297	3.58998	3.19058	3.89118	1.39307	1.81647	2.63093	1.94682	4.13444	6.08862	3.29295	4.50534	GMOY000080-RA	0.28	0.39	0.64	-1.01	0	0.01	1.21	0	0.04
GMOY000081-RA	44.0367	41.0477	44.5884	43.2243	12.6537	13.3881	14.658	13.5666	35.7508	46.5055	30.9677	37.7413	GMOY000081-RA	-0.14	0.45	0.7	-1.68	0	0	1.48	0	0
GMOY000082-RA	11.7431	10.5667	12.0444	11.4514	8.18428	17.8956	7.64222	11.2407	13.0843	11.6554	9.73872	11.4928	GMOY000082-RA	0.06	0.79	0.91	-0.04	0.91	0.98	0.04	0.92	0.98
GMOY000084-RA	1.5808	1.21924	2.15364	1.65123	1.79938	1.95103	1.75395	1.83479	1.45921	2.14552	1.26113	1.62195	GMOY000084-RA	0.04	0.96	0.99	0.16	0.69	0.89	-0.17	0.73	0.9
GMOY000086-RA	189.998	147.799	223.101	186.966	210.295	165.501	209.409	195.069	91.1523	96.0843	99.0687	95.4351	GMOY000086-RA	-0.92	0	0	0.05	0.77	0.92	-1.03	0	0
GMOY000087-RA	4.81769	4.74148	6.85975	5.47297	4.8177	4.70938	4.69809	4.74172	5.73958	5.04486	4.41395	5.06613	GMOY000087-RA	-0.07	0.77	0.9	-0.21	0.4	0.7	0.1	0.79	0.92
GMOY000088-RA	16.8619	22.6914	21.8555	20.4696	24.2046	19.7794	20.4837	21.4892	19.4076	28.9935	19.9679	22.7896	GMOY000088-RA	-0.05	0.77	0.9	0.06	0.72	0.9	0.08	0.73	0.9
GMOY000092-RA	26.0456	23.8429	25.2056	25.0314	28.732	25.9016	24.9312	26.5216	21.7909	17.686	25.8532	21.7767	GMOY000092-RA	-0.16	0.32	0.58	0.08	0.63	0.85	-0.29	0.19	0.48
GMOY000093-RA	4.1402	5.55431	5.74305	5.14585	6.50099	6.79496	6.01355	6.4365	3.69668	3.07331	4.1337	3.63456	GMOY000093-RA	-0.46	0.06	0.21	0.32	0.18	0.45	-0.83	0.02	0.11
GMOY000094-RA	49.0049	52.0208	54.4792	51.835	48.5252	46.7574	49.1733	48.152	51.8508	40.5328	51.9165	48.1	GMOY000094-RA	-0.07	0.6	0.81	-0.11	0.44	0.73	0	1	1
GMOY000095-RA	0.150553	0.135471	0.0797645	0.121929	1.97351	2.22013	1.12754	1.77373	0.826888	0.695843	0.280251	0.600994	GMOY000095-RA	N/A	N/A	N/A	3.75	0	0	-1.51	0	0.03
GMOY000098-RA	90.6328	84.4661	88.7779	87.9589	94.3224	98.2241	90.5165	94.3543	93.1952	82.2254	93.3936	89.6047	GMOY000098-RA	0.07	0.63	0.82	0.09	0.53	0.79	-0.07	0.64	0.85
GMOY000099-RA	13.0228	17.8822	17.3887	16.0979	14.9174	15.0027	19.0429	16.321	17.6565	29.9792	14.5731	20.7363	GMOY000099-RA	0.31	0.19	0.43	0.01	0.95	0.99	0.35	0.23	0.53
GMOY000100-RA	4.1402	3.79319	4.70611	4.21317	3.77289	2.35469	2.19244	2.77334	1.60514	2.08753	2.52226	2.07164	GMOY000100-RA	-0.99	0	0.01	-0.6	0.04	0.17	-0.43	0.29	0.59
GMOY000102-RA	5.26935	5.62204	4.86564	5.25234	11.0285	9.95697	8.64448	9.87664	15.1758	10.2637	9.38841	11.6093	GMOY000102-RA	1.18	0	0	0.9	0	0	0.24	0.47	0.74
GMOY000103-RA	15.5822	12.9375	11.3266	13.2821	9.63539	10.6297	6.63996	8.96836	17.5106	11.0175	18.7068	15.7449	GMOY000103-RA	0.28	0.19	0.43	-0.57	0.01	0.07	0.81	0.01	0.06
GMOY000104-RA	43.2087	61.5038	55.7554	53.4893	33.5497	35.6567	50.3635	39.8566	25.2444	26.2681	37.8339	29.7821	GMOY000104-RA	-0.81	0	0	-0.43	0.02	0.12	-0.42	0.07	0.26
GMOY000105-RA	17.0125	18.0176	18.4256	17.8186	15.4398	12.8499	14.9086	14.3994	15.4677	18.9037	16.1144	16.8286	GMOY000105-RA	-0.03	0.87	0.96	-0.31	0.08	0.27	0.22	0.36	0.66
GMOY000106-RA	22.9593	23.301	22.9722	23.0775	24.1465	25.9689	26.184	25.4331	34.2429	31.6608	35.0314	33.645	GMOY000106-RA	0.57	0	0	0.13	0.4	0.7	0.4	0.04	0.2
GMOY000107-RA	49.1555	49.5824	50.3314	49.6898	56.5354	53.1487	58.3815	56.0219	60.9465	66.6849	51.2859	59.6391	GMOY000107-RA	0.24	0.09	0.27	0.17	0.24	0.54	0.09	0.61	0.84
GMOY000108-RA	60.3717	64.6874	56.4733	60.5108	60.6565	71.448	65.5853	65.8966	71.8906	62.5099	68.6615	67.6873	GMOY000108-RA	0.21	0.14	0.35	0.12	0.45	0.73	0.04	0.82	0.94
GMOY000115-RA	1.12915	0.880561	0.478587	0.829431	1.16089	1.07643	1.00226	1.07986	1.60514	1.04376	1.26113	1.30334	GMOY000115-RA	0.69	0.11	0.3	N/A	N/A	N/A	0.28	0.59	0.83
GMOY000118-RA	328.958	307.384	344.343	326.895	424.654	411.33	359.059	398.348	369.765	257.056	290.13	305.65	GMOY000118-RA	-0.06	0.74	0.89	0.28	0.09	0.3	-0.38	0.03	0.17
GMOY000120-RA	17.69	16.4597	17.4684	17.206	37.0905	39.4915	28.4391	35.007	33.0755	307.157	31.5282	123.92	GMOY000120-RA	0.9	0	0	1.02	0	0	1.82	0	0.02
GMOY000121-RA	18.1416	16.8661	17.0696	17.3591	42.8949	43.7972	38.2737	41.6553	36.1885	381.264	29.3563	148.936	GMOY000121-RA	0.94	0	0	1.26	0	0	1.84	0	0.03
GMOY000122-RA	27.5512	18.3563	20.34	22.0825	37.2065	43.3263	29.0655	36.5328	28.7465	22.4409	33.9104	28.3659	GMOY000122-RA	0.4	0.04	0.15	0.72	0	0	-0.37	0.11	0.35
GMOY000123-RA	62.8558	54.9335	59.9032	59.2308	55.3164	51.8031	60.9498	56.0231	56.2284	64.0175	59.7635	60.0032	GMOY000123-RA	0.07	0.65	0.83	-0.09	0.57	0.82	0.1	0.57	0.81
GMOY000124-RA	25.9704	30.8874	27.5188	28.1255	29.0223	32.562	24.6806	28.755	24.8066	15.8304	22.4201	21.0191	GMOY000124-RA	-0.38	0.03	0.11	0.02	0.89	0.97	-0.45	0.05	0.21
GMOY000125-RA	25.9704	23.2333	22.8127	24.0054	19.503	25.2288	24.0542	22.9287	32.0054	22.4989	26.834	27.1128	GMOY000125-RA	0.22	0.18	0.42	-0.07	0.67	0.87	0.24	0.26	0.56
GMOY000126-RA	61.1244	57.9816	60.0627	59.7229	62.1076	70.1024	51.1778	61.1293	58.0767	42.0985	57.3113	52.4955	GMOY000126-RA	-0.15	0.29	0.55	0.03	0.87	0.96	-0.22	0.25	0.55
GMOY000127-RA	15.0553	14.5631	12.2837	13.9674	11.0285	10.6297	10.8369	10.8317	8.51209	7.01641	13.1718	9.56677	GMOY000127-RA	-0.52	0.02	0.1	-0.37	0.04	0.18	-0.18	0.58	0.82
GMOY000129-RA	4.89297	6.16393	4.9454	5.3341	5.8625	6.32402	4.94865	5.71172	6.80967	44.476	5.60502	18.9635	GMOY000129-RA	0.24	0.29	0.55	0.09	0.72	0.9	1.73	0	0.03
GMOY000130-RA	0.376382	0.474148	0.478587	0.443039	1.10285	1.14371	0.689053	0.978535	0.535045	3.30525	0.630565	1.49029	GMOY000130-RA	N/A	N/A	N/A	N/A	N/A	N/A	0.6	0.35	0.65
GMOY000132-RA	1173.56	1357.76	1179.96	1237.09	479.39	808.465	833.002	706.952	877.134	905.755	842.224	875.038	GMOY000132-RA	-0.45	0.01	0.05	-0.81	0	0	0.31	0.2	0.5
GMOY000133-RA	71.7384	77.2862	74.3405	74.455	77.6055	77.9066	73.9165	76.4762	95.919	75.383	86.4574	85.9198	GMOY000133-RA	0.25	0.07	0.23	0.03	0.83	0.94	0.17	0.33	0.63
GMOY000137-RA	113.442	139.061	126.586	126.363	129.323	128.902	130.544	129.59	128.508	90.9235	114.412	111.281	GMOY000137-RA	-0.16	0.33	0.59	0.03	0.85	0.95	-0.22	0.21	0.5
GMOY000139-RA	77.9863	81.0116	84.4706	81.1562	74.0068	73.9372	70.8471	72.9304	75.8792	59.0307	69.222	68.0439	GMOY000139-RA	-0.21	0.12	0.33	-0.16	0.28	0.58	-0.1	0.56	0.8
GMOY000140-RA	126.765	132.558	143.098	134.14	146.388	124.664	148.647	139.9	162.459	134.298	136.412	144.39	GMOY000140-RA	0.15	0.33	0.59	0.05	0.73	0.91	0.05	0.79	0.92
GMOY000141-RA	21.2279	18.4918	20.4995	20.0731	27.8614	30.8801	24.6806	27.8073	21.11	18.4398	27.1143	22.2214	GMOY000141-RA	0.18	0.28	0.54	0.46	0.01	0.04	-0.33	0.15	0.42
GMOY000144-RA	9.86121	13.8858	15.3148	13.0206	10.0997	9.41875	12.1524	10.557	11.1873	10.4376	10.7897	10.8049	GMOY000144-RA	-0.22	0.27	0.53	-0.31	0.15	0.41	0.03	0.92	0.98
GMOY000146-RA	87.8476	93.8136	93.5638	91.7417	118.817	120.695	110.624	116.712	98.5943	85.2407	96.056	93.297	GMOY000146-RA	0.07	0.64	0.83	0.34	0.02	0.11	-0.32	0.05	0.21
GMOY000148-RA	1341.8	1276.07	1465.11	1361	1592.74	1209.97	1539.84	1447.52	1595.6	1825.25	1517	1645.95	GMOY000148-RA	0.19	0.23	0.49	0.08	0.64	0.86	0.19	0.28	0.58
GMOY000149-RA	7.30181	11.3796	10.2099	9.63041	23.1598	19.9812	18.9176	20.6862	20.3317	19.6576	17.3055	19.0983	GMOY000149-RA	1.03	0	0	1.1	0	0	-0.11	0.64	0.85
GMOY000150-RA	59.0167	62.2489	55.7554	59.007	56.6515	60.8855	54.4978	57.3449	59.7792	54.9716	66.5596	60.4368	GMOY000150-RA	0.08	0.58	0.79	-0.05	0.75	0.91	0.08	0.66	0.86
GMOY000151-RA	41.3267	38.2028	38.6858	39.4051	35.9876	33.4366	40.6541	36.6928	38.7665	38.2714	36.3626	37.8001	GMOY000151-RA	-0.01	0.94	0.99	-0.11	0.48	0.75	0.04	0.82	0.93
GMOY000152-RA	90.1811	88.7335	104.89	94.6016	115.393	109.19	114.445	113.009	82.9807	98.6937	102.432	94.702	GMOY000152-RA	0.05	0.75	0.9	0.25	0.11	0.33	-0.26	0.13	0.39
GMOY000153-RA	4352.48	3540.53	4535.57	4142.86	3547.1	4259.97	3502.77	3769.95	2637.38	2575.49	3196.19	2803.02	GMOY000153-RA	-0.52	0	0.02	-0.14	0.42	0.71	-0.43	0.02	0.11
GMOY000154-RA	3.23689	3.31904	2.63223	3.06272	3.54072	2.08558	2.06716	2.56449	3.45347	2.31948	2.94264	2.9052	GMOY000154-RA	-0.04	0.88	0.96	-0.26	0.42	0.71	0.18	0.68	0.87
GMOY000155-RA	10.1623	7.4509	10.3694	9.32753	6.32685	6.52585	6.82788	6.5602	8.56073	8.29213	5.39483	7.41589	GMOY000155-RA	-0.27	0.26	0.52	-0.51	0.02	0.11	0.18	0.59	0.82
GMOY000156-RA	33.6485	34.2064	36.0536	34.6362	36.8583	33.1675	34.0768	34.7008	36.1399	28.7035	37.0632	33.9689	GMOY000156-RA	0.01	0.94	0.99	0	0.99	1	-0.03	0.88	0.96
GMOY000157-RA	3.16161	3.11583	3.90846	3.3953	2.14765	2.22013	1.50339	1.95706	1.99426	1.97155	2.66238	2.2094	GMOY000157-RA	-0.58	0.04	0.15	-0.8	0.01	0.05	0.17	0.68	0.87
GMOY000158-RA	28.7556	45.1118	39.8025	37.89	56.013	54.9652	48.6095	53.1959	41.6849	33.2265	38.5345	37.8153	GMOY000158-RA	0.03	0.85	0.95	0.48	0.01	0.04	-0.49	0.02	0.11
GMOY000159-RA	12.6464	10.5667	10.7682	11.3271	8.64863	9.41875	9.08297	9.05012	11.236	11.0755	8.19734	10.1696	GMOY000159-RA	-0.1	0.63	0.83	-0.33	0.09	0.29	0.17	0.56	0.81
GMOY000160-RA	21.529	20.8625	18.7447	20.3787	20.7219	18.703	19.2935	19.5728	15.6622	17.4541	20.2481	17.7881	GMOY000160-RA	-0.15	0.38	0.64	-0.06	0.71	0.89	-0.14	0.55	0.8
GMOY000161-RA	22.7335	20.1174	20.5792	21.1434	26.7005	26.0361	21.1101	24.6156	21.3045	24.1226	24.8723	23.4331	GMOY000161-RA	0.2	0.23	0.48	0.21	0.21	0.5	-0.07	0.75	0.9
GMOY000164-RA	30.5622	30.6842	27.2795	29.5086	31.5762	32.562	32.0096	32.0493	30.4489	25.5722	28.3754	28.1322	GMOY000164-RA	-0.03	0.87	0.95	0.11	0.46	0.74	-0.19	0.32	0.63
GMOY000165-RA	0.903317	0.677355	0.957174	0.845949	0.986757	1.21098	1.12754	1.10843	0.826888	0.637856	1.33119	0.931979	GMOY000165-RA	N/A	N/A	N/A	N/A	N/A	N/A	-0.26	0.64	0.85
GMOY000168-RA	46.8219	48.1599	51.6874	48.8898	55.8969	64.1148	62.8917	60.9678	54.8665	44.244	47.5025	48.871	GMOY000168-RA	0.04	0.75	0.9	0.31	0.03	0.14	-0.32	0.07	0.27
GMOY000171-RA	69.4801	61.1651	72.5857	67.7437	75.574	72.9281	73.0396	73.8472	72.4257	177.556	66.6997	105.56	GMOY000171-RA	0.02	0.88	0.96	0.12	0.44	0.73	0.52	0.06	0.25
GMOY000172-RA	19.0449	28.2457	18.7447	22.0118	19.1547	20.7885	20.421	20.1214	26.3631	52.4781	24.1016	34.3143	GMOY000172-RA	0.21	0.26	0.52	-0.14	0.48	0.76	0.77	0.01	0.07
GMOY000174-RA	60.8233	68.616	64.8486	64.7626	72.4976	71.7844	88.5119	77.598	91.055	94.7506	73.7761	86.5272	GMOY000174-RA	0.37	0.01	0.06	0.25	0.11	0.32	0.16	0.37	0.67
GMOY000177-RA	8.12985	7.65411	7.73716	7.84037	9.80953	10.5625	9.45881	9.9436	7.83112	7.59628	8.47759	7.96833	GMOY000177-RA	0.07	0.76	0.9	0.34	0.1	0.3	-0.32	0.29	0.59
GMOY000178-RA	126.389	119.96	130.016	125.455	109.53	112.42	103.421	108.457	88.2338	77.5285	109.508	91.7568	GMOY000178-RA	-0.41	0.01	0.06	-0.22	0.16	0.41	-0.24	0.16	0.43
GMOY000180-RA	26.8737	31.7002	36.6917	31.7552	26.062	19.443	24.618	23.3743	19.5048	20.1215	21.5093	20.3785	GMOY000180-RA	-0.59	0	0	-0.45	0.01	0.08	-0.2	0.38	0.68
GMOY000192-RA	14.2272	11.9214	10.848	12.3322	8.12623	8.54416	6.89053	7.85364	4.57221	8.23414	5.88527	6.23054	GMOY000192-RA	-0.93	0	0	-0.66	0	0.01	-0.34	0.35	0.65
GMOY000193-RA	5.49518	6.70581	5.50375	5.90158	2.84418	3.29656	3.75847	3.29974	5.49638	6.90044	3.71333	5.37005	GMOY000193-RA	-0.07	0.81	0.93	-0.85	0	0.01	0.71	0.06	0.25
GMOY000194-RA	49.6071	62.9263	58.2281	56.9205	93.6839	80.7995	102.105	92.1961	94.6544	99.8534	98.1579	97.5552	GMOY000194-RA	0.81	0	0	0.69	0	0	0.08	0.67	0.87
GMOY000195-RA	127.895	130.459	148.601	135.651	100.533	97.7532	101.667	99.9843	129.189	137.081	131.298	132.523	GMOY000195-RA	0.02	0.92	0.98	-0.45	0	0.03	0.41	0.01	0.09
GMOY000197-RA	1.50553	2.0998	1.43576	1.68036	1.45111	1.81647	1.19018	1.48592	1.07009	0.869804	1.121	1.0203	GMOY000197-RA	-0.8	0.04	0.15	-0.19	0.63	0.85	-0.54	0.23	0.53
GMOY000198-RA	16.5608	18.0854	16.7505	17.1322	22.115	23.0759	23.1772	22.7894	25.1958	16.8162	19.8278	20.6132	GMOY000198-RA	0.31	0.08	0.25	0.4	0.01	0.07	-0.14	0.53	0.79
GMOY000199-RA	113.893	92.9331	118.769	108.532	126.827	131.526	120.146	126.166	104.334	72.2517	107.546	94.7106	GMOY000199-RA	-0.16	0.35	0.61	0.21	0.2	0.47	-0.41	0.06	0.24
GMOY000200-RA	33.1969	37.7964	39.1644	36.7192	46.0293	46.3537	45.728	46.037	41.9281	39.721	46.872	42.8404	GMOY000200-RA	0.27	0.06	0.2	0.32	0.03	0.14	-0.1	0.58	0.82
GMOY000201-RA	4.36603	3.99639	5.34422	4.56888	4.41138	4.23844	3.63319	4.09434	4.13444	3.42123	4.6942	4.08329	GMOY000201-RA	-0.14	0.57	0.79	-0.16	0.54	0.8	-0.01	1	1
GMOY000202-RA	20.0988	17.2048	16.6708	17.9915	20.4897	20.0485	14.3448	18.2943	15.5163	21.0492	17.866	18.1439	GMOY000202-RA	-0.05	0.79	0.92	0.02	0.94	0.99	-0.01	0.97	1
GMOY000204-RA	53.0699	65.9744	64.2902	61.1115	69.9437	72.188	82.1852	74.7723	88.3311	93.4749	75.5276	85.7779	GMOY000204-RA	0.53	0	0.01	0.29	0.07	0.25	0.2	0.27	0.57
GMOY000205-RA	5.34462	6.77355	5.74305	5.95374	5.92054	5.04576	6.82788	5.9314	5.59366	7.0744	6.09546	6.25451	GMOY000205-RA	0.12	0.61	0.81	-0.01	0.98	1	0.08	0.83	0.94
GMOY000206-RA	351.089	433.846	581.324	455.42	429.936	272.202	729.206	477.114	547.643	842.028	440.765	610.145	GMOY000206-RA	0.49	0.07	0.22	0.06	0.83	0.95	0.35	0.24	0.53
GMOY000207-RA	62.63	56.2204	55.5161	58.1222	43.069	42.3844	40.5288	41.9941	44.5547	46.3895	50.0248	46.9897	GMOY000207-RA	-0.29	0.04	0.15	-0.48	0	0.01	0.16	0.37	0.67
GMOY000209-RA	1.05387	1.35471	0.87741	1.09533	0.870668	0.538215	1.12754	0.845474	1.36193	1.44967	0.77069	1.1941	GMOY000209-RA	0.19	0.68	0.85	N/A	N/A	N/A	0.5	0.31	0.61
GMOY000211-RA	318.72	327.772	310.284	318.925	280.007	306.177	256.829	281.004	251.569	223.308	244.099	239.658	GMOY000211-RA	-0.37	0.02	0.08	-0.19	0.25	0.54	-0.23	0.15	0.42
GMOY000213-RA	187.363	208.761	132.569	176.231	89.2725	73.3317	95.841	86.1484	31.4218	44.418	46.7319	40.8572	GMOY000213-RA	-2.06	0	0	-1.04	0	0	-1.08	0	0.02
GMOY000215-RA	16.1091	29.8713	21.8555	22.612	89.8529	48.2375	63.2676	67.1193	29.4275	28.4716	61.0247	39.6412	GMOY000215-RA	0.8	0	0.03	1.56	0	0	-0.76	0.02	0.12
GMOY000216-RA	158.306	197.043	185.851	180.4	169.49	156.89	179.905	168.762	151.564	145.141	193.023	163.243	GMOY000216-RA	-0.1	0.55	0.77	-0.1	0.53	0.79	-0.05	0.78	0.92
GMOY000217-RA	6.6996	8.94108	7.73716	7.79261	11.3767	9.08237	6.45204	8.97038	8.90121	5.79869	8.54766	7.74919	GMOY000217-RA	0.03	0.91	0.98	0.2	0.43	0.72	-0.21	0.54	0.79
GMOY000218-RA	39.5954	37.4577	38.8453	38.6328	42.0823	36.7331	37.71	38.8418	36.6749	60.9442	36.6428	44.754	GMOY000218-RA	-0.09	0.49	0.73	0	1	1	0.2	0.35	0.65
GMOY000220-RA	28.0028	31.2261	30.3903	29.8731	43.3593	46.2192	36.833	42.1371	48.3	33.8643	35.4518	39.2054	GMOY000220-RA	0.44	0.01	0.04	0.49	0	0.02	-0.1	0.61	0.84
GMOY000221-RA	3.38744	3.2513	3.74893	3.46256	4.12116	3.29656	2.38036	3.26603	4.47493	4.29103	4.62414	4.46337	GMOY000221-RA	0.41	0.09	0.28	-0.09	0.78	0.93	0.45	0.22	0.52
GMOY000224-RA	2.40884	1.49018	2.55246	2.1505	1.85742	1.54737	0.814335	1.40638	2.2861	1.62363	0.980878	1.6302	GMOY000224-RA	-0.32	0.38	0.64	-0.61	0.12	0.35	0.23	0.67	0.87
GMOY000225-RA	28.1534	36.5094	34.4583	33.0404	49.1057	48.4393	39.0254	45.5235	37.4045	25.7462	27.4646	30.2051	GMOY000225-RA	-0.09	0.61	0.81	0.46	0.01	0.04	-0.59	0.01	0.06
GMOY000226-RA	232.529	234.297	252.056	239.627	256.383	252.288	248.122	252.264	222.433	182.543	235.481	213.486	GMOY000226-RA	-0.13	0.43	0.68	0.07	0.67	0.87	-0.24	0.15	0.42
GMOY000227-RA	36.7349	44.9764	45.7848	42.4987	38.6577	40.2315	34.5153	37.8015	36.0426	27.3118	37.2734	33.5426	GMOY000227-RA	-0.3	0.05	0.17	-0.17	0.27	0.57	-0.17	0.39	0.69
GMOY000228-RA	14.152	16.6629	18.0268	16.2806	16.6588	16.5501	12.3403	15.1831	11.6737	9.16193	12.6814	11.1723	GMOY000228-RA	-0.5	0.01	0.04	-0.11	0.58	0.83	-0.44	0.09	0.32
GMOY000229-RA	14.2272	9.82164	11.167	11.7386	12.3054	11.3025	10.1479	11.2519	8.56073	7.30635	10.5094	8.79216	GMOY000229-RA	-0.38	0.07	0.22	-0.07	0.75	0.91	-0.36	0.23	0.52
GMOY000234-RA	693.521	565.862	589.699	616.361	337.007	358.182	417.378	370.855	472.542	406.43	515.522	464.831	GMOY000234-RA	-0.37	0.03	0.13	-0.74	0	0	0.33	0.07	0.26
GMOY000236-RA	64.0602	60.2846	58.0686	60.8045	59.7278	69.1606	59.8223	62.9036	81.4728	64.0175	69.5723	71.6876	GMOY000236-RA	0.28	0.05	0.18	0.04	0.78	0.93	0.19	0.27	0.57
GMOY000239-RA	0.677488	0.677355	0.478587	0.611143	1.0448	1.14371	0.689053	0.959187	1.31329	0.985777	0.980878	1.09332	GMOY000239-RA	0.88	0.05	0.18	N/A	N/A	N/A	0.2	0.72	0.89
GMOY000240-RA	0.526935	1.28697	1.03694	0.950283	1.68329	1.21098	0.939617	1.27796	0.97281	1.04376	0.630565	0.88238	GMOY000240-RA	-0.05	0.94	0.98	0.42	0.35	0.65	-0.52	0.3	0.6
GMOY000241-RA	0.451658	1.28697	1.03694	0.92519	0.63849	1.14371	0.626411	0.802869	0.680967	0.985777	1.121	0.929249	GMOY000241-RA	0.03	1	1	-0.23	0.67	0.87	0.2	0.74	0.9
GMOY000242-RA	24.3143	30.5487	26.4818	27.1149	20.5478	15.2718	26.0587	20.6261	26.0713	29.9792	22.4201	26.1569	GMOY000242-RA	0	0.99	1	-0.4	0.05	0.19	0.34	0.15	0.42
GMOY000243-RA	195.041	175.435	196.38	188.952	182.492	175.256	185.23	180.993	183.91	160.16	168.851	170.974	GMOY000243-RA	-0.1	0.52	0.76	-0.07	0.66	0.87	-0.08	0.6	0.83
GMOY000244-RA	13.4745	16.2565	19.6221	16.451	18.9225	16.1464	17.4769	17.5153	21.4505	15.8884	17.3756	18.2381	GMOY000244-RA	0.19	0.31	0.57	0.09	0.66	0.87	0.06	0.81	0.93
GMOY000245-RA	1.95719	2.50621	1.67505	2.04615	0.63849	1.21098	1.31546	1.05498	1.5565	0.695843	1.89169	1.38134	GMOY000245-RA	-0.55	0.15	0.38	-0.97	0.01	0.06	0.39	0.43	0.72
GMOY000246-RA	44.2625	48.905	49.6135	47.5937	58.7411	53.216	56.1265	56.0278	47.8622	49.4628	49.3942	48.9064	GMOY000246-RA	0.09	0.53	0.76	0.23	0.11	0.34	-0.2	0.25	0.56
GMOY000247-RA	13.9261	16.1888	14.7564	14.9571	18.284	15.9446	16.8505	17.0264	14.6408	10.6696	18.0762	14.4622	GMOY000247-RA	-0.02	0.95	0.99	0.18	0.31	0.62	-0.24	0.4	0.69
GMOY000248-RA	35.9821	27.8393	26.4021	30.0745	30.1832	30.14	30.5689	30.2973	32.5891	31.139	28.3054	30.6778	GMOY000248-RA	0.08	0.65	0.83	0	0.99	1	0.02	0.93	0.98
GMOY000249-RA	3.08633	2.84489	2.15364	2.69495	1.85742	1.88375	0.751694	1.49762	2.43202	2.49344	3.15282	2.69276	GMOY000249-RA	0.01	1	1	-0.85	0.02	0.09	0.84	0.04	0.19
GMOY000251-RA	4283.3	4100.71	4709.3	4364.44	2384.93	2543.87	3098.67	2675.82	1963.57	2065.15	2509.65	2179.45	GMOY000251-RA	-0.98	0	0	-0.71	0	0	-0.3	0.1	0.32
GMOY000251-RC	1.05387	1.08377	0.87741	1.00502	0.928712	1.41281	1.31546	1.219	1.5565	2.31948	2.03182	1.96926	GMOY000251-RC	0.85	0.02	0.1	0.26	0.54	0.8	0.69	0.15	0.41
GMOY000252-RA	123.077	125.04	125.071	124.396	167.865	152.651	141.068	153.861	128.946	113.48	125.552	122.66	GMOY000252-RA	0.02	0.87	0.96	0.3	0.05	0.21	-0.33	0.04	0.2
GMOY000253-RA	30.9386	32.5808	32.7832	32.1009	37.7289	37.2041	37.2715	37.4015	39.9338	42.0985	42.388	41.4734	GMOY000253-RA	0.33	0.01	0.07	0.21	0.15	0.4	0.15	0.42	0.71
GMOY000254-RA	4.74241	3.11583	3.50964	3.78929	3.54072	3.56567	4.19696	3.76778	4.66949	10.1477	6.30565	7.04095	GMOY000254-RA	0.55	0.04	0.14	-0.01	1	1	0.9	0.02	0.12
GMOY000255-RA	6.39849	5.68978	5.42399	5.83742	7.9521	5.98764	6.51468	6.81814	6.66375	4.58097	7.77697	6.34056	GMOY000255-RA	0.15	0.53	0.76	0.22	0.34	0.65	-0.11	0.76	0.91
GMOY000256-RA	43.5098	61.3683	64.4497	56.4426	49.57	54.9652	52.6812	52.4055	55.3529	108.03	61.9355	75.106	GMOY000256-RA	0.12	0.48	0.73	-0.11	0.51	0.78	0.52	0.06	0.26
GMOY000257-RA	8.65679	9.88938	9.09315	9.21311	5.04987	5.5167	5.76299	5.44319	10.5063	11.8293	9.24828	10.528	GMOY000257-RA	0.25	0.22	0.47	-0.77	0	0	0.95	0	0.03
GMOY000258-RA	13.8509	10.6345	10.5289	11.6714	13.8726	14.8009	16.7878	15.1538	14.9326	14.4967	15.1336	14.8543	GMOY000258-RA	0.39	0.04	0.14	0.37	0.05	0.21	-0.03	0.91	0.98
GMOY000260-RA	109.602	114.676	137.434	120.571	126.363	121.906	145.891	131.387	107.204	98.5197	112.591	106.105	GMOY000260-RA	-0.14	0.37	0.63	0.12	0.48	0.75	-0.31	0.07	0.26
GMOY000262-RA	182.395	180.176	199.97	187.514	167.981	165.77	178.903	170.885	189.114	182.137	157.501	176.251	GMOY000262-RA	-0.04	0.81	0.93	-0.14	0.37	0.67	0.04	0.78	0.92
GMOY000263-RA	17.7652	16.9339	18.9042	17.8678	16.0783	16.7519	18.5418	17.124	19.213	16.1204	19.8978	18.4104	GMOY000263-RA	0.09	0.6	0.81	-0.07	0.7	0.89	0.1	0.67	0.87
GMOY000265-RA	0.602211	1.35471	0.398823	0.785248	0.696534	0.807322	1.25282	0.918893	0.924169	1.73961	1.54138	1.40172	GMOY000265-RA	0.54	0.24	0.49	N/A	N/A	N/A	0.6	0.27	0.57
GMOY000266-RA	13.0228	11.7182	11.8051	12.1821	7.9521	6.52585	9.52145	7.9998	13.9112	15.4245	13.2419	14.1925	GMOY000266-RA	0.24	0.19	0.43	-0.61	0	0.02	0.83	0.01	0.05
GMOY000267-RA	0.602211	0.812826	1.356	0.923678	1.5672	1.48009	1.50339	1.51689	1.21601	2.2035	2.10188	1.84047	GMOY000267-RA	0.85	0.04	0.16	0.72	0.08	0.26	0.27	0.56	0.8
GMOY000269-RA	66.2432	124.633	94.0424	94.973	88.9823	63.5093	108.62	87.0371	74.955	91.3874	73.9162	80.0862	GMOY000269-RA	-0.19	0.38	0.64	-0.13	0.58	0.83	-0.12	0.61	0.84
GMOY000270-RA	35.1541	35.9675	35.1762	35.4326	33.4917	33.0329	32.0723	32.8656	34.5347	31.023	31.5282	32.362	GMOY000270-RA	-0.08	0.55	0.77	-0.11	0.44	0.73	-0.02	0.91	0.98
GMOY000271-RA	27.9275	28.4489	24.6472	27.0079	34.1302	29.4672	30.8821	31.4932	33.6592	26.732	26.4137	28.9349	GMOY000271-RA	0.14	0.37	0.63	0.22	0.18	0.44	-0.12	0.55	0.8
GMOY000272-RA	17.3888	17.679	19.3828	18.1502	9.75148	8.61143	13.5931	10.652	12.7924	14.2648	11.0699	12.709	GMOY000272-RA	-0.46	0.01	0.07	-0.77	0	0	0.26	0.39	0.69
GMOY000273-RA	2.5594	3.31904	4.62634	3.50159	4.93379	3.63295	3.63319	4.06664	3.5994	11.5974	4.34389	6.51356	GMOY000273-RA	0.31	0.29	0.55	0.22	0.49	0.77	0.68	0.13	0.39
GMOY000274-RA	11.0656	9.5507	9.41221	10.0095	9.86757	11.3025	9.95994	10.3767	14.0571	49.7528	12.6113	25.4737	GMOY000274-RA	0.51	0.01	0.04	0.04	0.83	0.94	1.3	0	0.03
GMOY000275-RA	18.0663	18.9659	16.1124	17.7149	18.284	19.443	18.2912	18.6727	18.2888	48.477	17.6558	28.1406	GMOY000275-RA	0.03	0.88	0.96	0.07	0.69	0.89	0.59	0.07	0.27
GMOY000276-RA	52.844	53.1724	50.6505	52.2223	52.8786	56.8489	63.3928	57.7068	54.4773	48.825	51.1458	51.4827	GMOY000276-RA	0.01	0.96	0.99	0.14	0.35	0.65	-0.16	0.35	0.65
GMOY000277-RA	32.143	31.2261	34.9369	32.7686	22.8695	24.9597	31.7591	26.5294	34.3402	35.7199	29.9869	33.349	GMOY000277-RA	0.07	0.67	0.85	-0.31	0.07	0.24	0.33	0.1	0.34
GMOY000278-RA	14.7542	21.2689	15.8731	17.2988	27.6292	25.6325	24.9938	26.0852	16.4405	14.8446	21.5093	17.5981	GMOY000278-RA	0.06	0.76	0.9	0.58	0	0.01	-0.57	0.02	0.12
GMOY000279-RA	19.0449	21.2012	23.1317	21.1259	24.6689	26.238	20.5463	23.8177	19.7967	12.8151	20.2481	17.62	GMOY000279-RA	-0.23	0.21	0.46	0.17	0.33	0.64	-0.43	0.08	0.29
GMOY000280-RA	10.7645	11.7182	9.01339	10.4987	8.93886	8.88054	8.26863	8.69601	12.4033	9.97375	11.9807	11.4526	GMOY000280-RA	0.16	0.42	0.68	-0.28	0.17	0.43	0.4	0.22	0.51
GMOY000282-RA	18.0663	22.2172	19.4625	19.9154	18.3421	18.0302	16.6625	17.6783	13.9598	10.7856	16.745	13.8301	GMOY000282-RA	-0.49	0.01	0.05	-0.18	0.3	0.61	-0.36	0.16	0.43
GMOY000283-RA	47.9511	40.5736	51.4481	46.6576	57.6382	56.5125	52.3054	55.4854	46.5003	43.0263	50.9356	46.8207	GMOY000283-RA	0.04	0.79	0.91	0.24	0.11	0.34	-0.25	0.18	0.46
GMOY000284-RA	0.978593	0.270942	1.356	0.868511	1.21894	0.740045	0.250565	0.736515	0.97281	1.44967	2.24201	1.55483	GMOY000284-RA	0.88	0.07	0.23	N/A	N/A	N/A	1.05	0.09	0.3
GMOY000286-RA	275.512	267.081	288.428	277.007	252.9	266.013	245.491	254.801	289.703	224.931	276.958	263.864	GMOY000286-RA	-0.03	0.85	0.95	-0.13	0.42	0.72	0.05	0.76	0.91
GMOY000288-RA	9.71066	11.1086	10.5289	10.4494	8.35841	9.41875	9.77202	9.18306	8.80393	10.3217	7.77697	8.96752	GMOY000288-RA	-0.32	0.09	0.26	-0.19	0.33	0.64	-0.03	0.92	0.98
GMOY000289-RA	13.8509	13.7503	11.8849	13.162	14.6272	15.7428	10.8369	13.7356	9.4849	5.56674	8.61772	7.88979	GMOY000289-RA	-0.71	0	0.01	0.05	0.79	0.93	-0.8	0.01	0.07
GMOY000292-RA	31.315	32.8517	32.863	32.3432	22.8695	21.7304	25.9334	23.5111	28.4547	26.3261	24.9423	26.5744	GMOY000292-RA	-0.23	0.11	0.31	-0.47	0	0.02	0.18	0.38	0.68
GMOY000293-RA	43.5098	36.7804	39.7227	40.0043	86.6024	100.242	82.9369	89.9273	148.986	110.001	103.343	120.777	GMOY000293-RA	1.64	0	0	1.16	0	0	0.43	0.02	0.12
GMOY000294-RA	21.529	20.8625	24.8068	22.3994	24.0304	18.9048	27.4995	23.4782	24.7094	21.3392	25.1525	23.7337	GMOY000294-RA	0.13	0.42	0.68	0.06	0.74	0.91	0.01	0.95	0.99
GMOY000295-RA	9.03317	10.9731	9.41221	9.80618	12.8278	12.3117	10.4611	11.8669	10.0686	7.5383	9.80878	9.13855	GMOY000295-RA	-0.06	0.75	0.89	0.27	0.17	0.44	-0.38	0.2	0.49
GMOY000296-RA	19.346	22.7591	20.8185	20.9746	19.1547	20.183	19.2935	19.5437	26.2659	19.8315	20.5984	22.2319	GMOY000296-RA	0.13	0.44	0.69	-0.11	0.51	0.78	0.19	0.42	0.71
GMOY000297-RA	31.8419	36.2385	35.2559	34.4454	29.4286	28.8618	36.7704	31.6869	34.2915	34.4442	36.4326	35.0561	GMOY000297-RA	0.07	0.62	0.82	-0.13	0.44	0.73	0.15	0.45	0.73
GMOY000298-RA	10.4634	6.84128	6.22163	7.84211	6.73317	6.86224	6.26411	6.61984	7.58792	6.95843	7.21646	7.25427	GMOY000298-RA	-0.07	0.8	0.92	-0.25	0.32	0.63	0.13	0.69	0.88
GMOY000299-RA	31.315	25.875	27.7581	28.316	19.4449	19.7121	18.2286	19.1285	25.5849	28.0077	20.6685	24.7537	GMOY000299-RA	-0.14	0.43	0.69	-0.57	0	0.01	0.37	0.08	0.29
GMOY000300-RA	21.2279	18.3563	21.9352	20.5065	16.8329	17.021	16.7878	16.8806	24.4175	19.9475	18.7068	21.0239	GMOY000300-RA	0.09	0.63	0.83	-0.29	0.09	0.3	0.32	0.16	0.44
GMOY000301-RA	43.5098	39.693	36.8512	40.018	46.1454	41.7789	37.0836	41.6693	33.5133	49.7528	38.6746	40.6469	GMOY000301-RA	-0.14	0.34	0.6	0.05	0.75	0.91	-0.04	0.86	0.95
GMOY000302-RA	3.91437	6.77355	6.14187	5.60993	5.8625	5.44942	5.6377	5.64987	5.98278	33.8643	5.88527	15.2441	GMOY000302-RA	0.04	0.87	0.96	0	1	1	1.43	0.01	0.07
GMOY000303-RA	4.81769	3.18357	5.42399	4.47508	3.48267	3.7675	4.19696	3.81571	5.00997	26.2681	4.83433	12.0375	GMOY000303-RA	0.08	0.79	0.91	-0.23	0.42	0.71	1.66	0	0.03
GMOY000304-RA	66.5443	61.0974	63.5723	63.738	62.7461	52.6105	71.0977	62.1514	63.3786	69.2364	60.6743	64.4298	GMOY000304-RA	0.07	0.66	0.84	-0.04	0.79	0.93	0.05	0.77	0.91
GMOY000306-RA	53.8979	107.293	82.9551	81.382	56.3612	69.7661	70.346	65.4911	58.7577	69.2364	73.7761	67.2567	GMOY000306-RA	-0.23	0.29	0.55	-0.32	0.14	0.39	0.04	0.89	0.97
GMOY000307-RA	49.0802	48.4986	48.9754	48.8514	34.4785	35.7913	47.482	39.2506	56.9094	49.9847	47.4325	51.4422	GMOY000307-RA	0.12	0.38	0.64	-0.32	0.05	0.2	0.39	0.04	0.19
GMOY000308-RA	2.63467	2.23527	2.23341	2.36778	2.67005	3.02746	2.19244	2.62998	2.38338	2.37746	2.03182	2.26422	GMOY000308-RA	-0.01	1	1	0.14	0.65	0.86	-0.21	0.61	0.84
GMOY000310-RA	24.3143	20.6593	20.7388	21.9041	21.0121	28.5254	27.1236	25.5537	37.0641	25.6882	28.1652	30.3058	GMOY000310-RA	0.51	0	0.02	0.21	0.23	0.53	0.25	0.26	0.56
GMOY000312-RA	8.2804	10.3635	7.65739	8.76711	6.26881	3.83478	5.88827	5.33062	3.06435	2.2035	4.90439	3.39075	GMOY000312-RA	-1.36	0	0	-0.72	0	0.03	-0.66	0.1	0.33
GMOY000315-RA	30.7128	28.8553	36.6119	32.06	30.4734	28.2563	34.5779	31.1025	31.1299	30.3851	34.0505	31.8552	GMOY000315-RA	0.04	0.82	0.93	-0.05	0.77	0.92	0.03	0.87	0.95
GMOY000316-RA	1.95719	3.18357	2.15364	2.43147	2.90223	2.82563	2.1298	2.61922	1.89698	19.0197	2.31207	7.74292	GMOY000316-RA	-0.1	0.83	0.94	0.09	0.8	0.93	1.56	0.02	0.11
GMOY000317-RA	1.43025	1.76112	2.15364	1.78167	1.16089	1.88375	0.939617	1.32809	0.535045	9.39388	0.910816	3.61325	GMOY000317-RA	-1.06	0.01	0.05	-0.43	0.27	0.57	1.44	0.06	0.26
GMOY000318-RA	5.19407	7.4509	7.49786	6.71428	5.92054	5.98764	7.7675	6.55856	6.17734	6.14661	6.51584	6.27993	GMOY000318-RA	-0.05	0.83	0.94	-0.04	0.88	0.97	-0.06	0.86	0.95
GMOY000320-RA	2.5594	4.33507	2.87152	3.25533	5.74641	4.23844	4.19696	4.72727	3.64804	3.82714	5.32477	4.26665	GMOY000320-RA	0.42	0.15	0.37	0.53	0.07	0.24	-0.15	0.7	0.88
GMOY000321-RA	3.8391	3.31904	3.74893	3.63569	2.72809	3.43112	1.94188	2.70036	3.01571	1.44967	3.0127	2.49269	GMOY000321-RA	-0.55	0.08	0.25	-0.44	0.13	0.38	-0.11	0.82	0.93
GMOY000322-RA	21.6043	21.6076	20.659	21.2903	24.5528	27.3817	23.1772	25.0372	22.7151	16.0624	22.4201	20.3992	GMOY000322-RA	-0.02	0.89	0.96	0.23	0.16	0.42	-0.3	0.18	0.46
GMOY000323-RA	32.8205	37.5255	39.7227	36.6896	35.6393	39.1551	33.6383	36.1442	34.4375	24.5285	35.1014	31.3558	GMOY000323-RA	-0.19	0.23	0.48	-0.03	0.86	0.96	-0.21	0.31	0.61
GMOY000324-RA	24.0884	26.2814	25.4449	25.2716	23.1017	25.5652	23.2399	23.9689	22.8124	18.4398	26.0633	22.4385	GMOY000324-RA	-0.13	0.41	0.66	-0.08	0.61	0.84	-0.1	0.66	0.87
GMOY000325-RA	95.7516	89.5463	100.663	95.3202	109.066	80.1267	116.011	101.735	102.437	91.0394	97.5273	97.0012	GMOY000325-RA	0.07	0.63	0.83	0.09	0.61	0.84	-0.07	0.69	0.88
GMOY000326-RA	1.35498	0.880561	0.638116	0.957884	2.0896	1.61464	1.81659	1.84028	1.45921	0.405908	1.33119	1.06544	GMOY000326-RA	0.18	0.73	0.88	0.93	0.02	0.08	-0.78	0.15	0.42
GMOY000327-RA	13.2486	14.6986	13.1611	13.7028	11.667	14.4645	13.7184	13.2833	23.4447	21.1072	19.1271	21.2264	GMOY000327-RA	0.68	0	0	-0.05	0.79	0.93	0.68	0	0.05
GMOY000328-RA	11.5173	14.4954	12.0444	12.6857	13.6405	19.9812	14.9086	16.1768	13.1816	10.0317	11.7005	11.6379	GMOY000328-RA	-0.08	0.66	0.84	0.34	0.09	0.3	-0.47	0.09	0.31
GMOY000331-RA	44.4884	50.0565	47.6194	47.3881	45.2747	52.4086	58.0683	51.9172	48.9323	45.2878	46.1714	46.7972	GMOY000331-RA	0.03	0.84	0.94	0.13	0.42	0.71	-0.15	0.41	0.7
GMOY000332-RA	58.8661	62.1134	63.5723	61.5173	34.5945	40.2988	46.5424	40.4786	44.7979	62.5099	42.8083	50.0387	GMOY000332-RA	-0.24	0.18	0.42	-0.61	0	0	0.31	0.12	0.38
GMOY000333-RA	1.5808	1.1515	1.75482	1.49571	3.88898	3.16201	1.56603	2.87234	2.33474	1.21772	2.24201	1.93149	GMOY000333-RA	0.41	0.26	0.52	0.94	0.01	0.07	-0.57	0.21	0.5
GMOY000334-RA	46.5208	52.2918	52.3255	50.3794	44.8104	52.8123	50.8646	49.4958	59.9251	47.3173	60.3941	55.8788	GMOY000334-RA	0.19	0.17	0.4	-0.03	0.84	0.95	0.18	0.33	0.63
GMOY000335-RA	26.422	28.2457	27.9973	27.555	31.8084	29.2654	29.9425	30.3388	22.0341	24.2385	29.5665	25.2797	GMOY000335-RA	-0.08	0.62	0.82	0.13	0.39	0.69	-0.27	0.21	0.5
GMOY000336-RA	40.4987	44.8409	49.6933	45.011	60.5985	47.4974	44.3499	50.8153	55.6447	64.1335	54.2986	58.0256	GMOY000336-RA	0.23	0.1	0.3	0.17	0.31	0.62	0.19	0.43	0.72
GMOY000337-RA	0.82804	1.49018	0.957174	1.0918	2.14765	2.48924	1.0649	1.9006	1.31329	0.811817	1.33119	1.1521	GMOY000337-RA	0.1	0.83	0.94	0.78	0.06	0.22	-0.72	0.12	0.38
GMOY000338-RA	39.6707	34.8838	37.0107	37.1884	37.0905	47.2283	40.6541	41.6576	44.7493	37.1116	43.0886	41.6498	GMOY000338-RA	0.13	0.39	0.65	0.16	0.32	0.63	0	1	1
GMOY000339-RA	11.0656	13.3439	12.3635	12.2577	16.3105	15.8773	14.7207	15.6362	12.6465	9.7418	15.4839	12.6241	GMOY000339-RA	0.08	0.71	0.87	0.34	0.05	0.21	-0.31	0.24	0.53
GMOY000340-RA	80.0188	109.799	76.7335	88.8505	115.509	111.478	100.915	109.3	83.5157	94.6346	97.8777	92.0093	GMOY000340-RA	0.08	0.64	0.83	0.29	0.09	0.3	-0.25	0.16	0.44
GMOY000341-RA	6.32322	5.41884	3.42987	5.05731	7.71992	6.18947	4.5728	6.16073	3.21027	2.43545	4.83433	3.49335	GMOY000341-RA	-0.52	0.1	0.29	0.28	0.35	0.65	-0.82	0.04	0.2
GMOY000342-RA	14.2272	12.6665	14.916	13.9366	16.2525	20.9904	22.5508	19.9312	21.7423	40.3589	21.9296	28.0103	GMOY000342-RA	0.63	0	0	0.51	0.01	0.05	0.49	0.08	0.29
GMOY000343-RA	100.795	85.6176	87.2624	91.225	113.535	109.728	130.356	117.873	150.396	248.532	124.221	174.383	GMOY000343-RA	0.59	0	0	0.36	0.02	0.12	0.57	0.01	0.09
GMOY000345-RA	66.7702	63.8068	64.0509	64.876	64.1392	69.8333	67.5272	67.1666	64.9837	73.1795	62.4259	66.863	GMOY000345-RA	-0.02	0.89	0.97	0.04	0.77	0.92	-0.01	0.97	1
GMOY000346-RA	1.20442	0.880561	0.319058	0.801347	0.348267	0.269107	0.501129	0.372835	0.778248	1.3337	0.630565	0.91417	GMOY000346-RA	N/A	N/A	N/A	N/A	N/A	N/A	1.28	0.08	0.28
GMOY000347-RA	36.6596	34.0032	39.643	36.7686	35.9876	39.4242	39.5266	38.3128	48.6405	53.8118	40.5663	47.6729	GMOY000347-RA	0.43	0.01	0.05	0.05	0.73	0.9	0.32	0.09	0.31
GMOY000349-RA	1.20442	2.0998	2.4727	1.92564	1.16089	0.807322	1.56603	1.17808	1.50786	1.10175	1.26113	1.29025	GMOY000349-RA	-0.55	0.15	0.37	-0.7	0.07	0.25	0.13	0.84	0.94
GMOY000350-RA	1.43025	1.82886	1.19647	1.48519	2.03156	1.00915	1.75395	1.59822	1.26465	1.68162	1.05094	1.3324	GMOY000350-RA	-0.19	0.66	0.84	0.1	0.82	0.94	-0.26	0.58	0.82
GMOY000351-RA	4.44131	7.38317	6.0621	5.96219	6.61708	6.6604	6.32676	6.53475	3.55076	5.7407	5.74515	5.0122	GMOY000351-RA	-0.21	0.49	0.73	0.12	0.63	0.85	-0.39	0.28	0.58
GMOY000352-RA	152.359	153.218	169.579	158.385	143.428	128.095	180.97	150.831	193.784	222.786	180.692	199.087	GMOY000352-RA	0.38	0.03	0.12	-0.08	0.66	0.87	0.4	0.02	0.14
GMOY000354-RA	31.0892	28.4489	31.6665	30.4015	33.1434	32.562	36.0813	33.9289	35.0698	74.1652	33.7002	47.6451	GMOY000354-RA	0.16	0.27	0.53	0.15	0.32	0.63	0.49	0.06	0.26
GMOY000355-RA	7.82875	6.97675	7.17881	7.3281	7.19752	7.93866	7.26637	7.46752	8.60937	17.3381	7.91709	11.2882	GMOY000355-RA	0.11	0.62	0.82	0.02	0.95	0.99	0.6	0.09	0.31
GMOY000356-RA	5.94684	5.41884	4.46681	5.2775	9.28712	8.81326	7.20373	8.43471	3.98852	12.1193	6.30565	7.47114	GMOY000356-RA	-0.13	0.64	0.83	0.67	0	0.02	-0.18	0.66	0.86
GMOY000358-RA	19.6471	16.7984	17.0696	17.8384	19.503	21.0576	20.1704	20.2437	16.781	14.9026	21.0889	17.5908	GMOY000358-RA	-0.01	0.96	0.99	0.18	0.31	0.61	-0.2	0.4	0.69
GMOY000359-RA	85.9656	81.1471	84.2313	83.7814	61.9916	60.9528	66.6502	63.1982	60.8493	58.7407	65.6488	61.7463	GMOY000359-RA	-0.42	0	0.02	-0.41	0.01	0.03	-0.03	0.84	0.94
GMOY000360-RA	0.526935	0.406413	1.51553	0.816291	0.63849	1.14371	0.187923	0.656706	1.26465	0.347921	0.560502	0.724359	GMOY000360-RA	N/A	N/A	N/A	N/A	N/A	N/A	0.16	0.91	0.97
GMOY000362-RA	63.2322	70.2417	73.6226	69.0322	81.4945	80.3285	84.4403	82.0878	91.1036	75.5569	81.8333	82.8313	GMOY000362-RA	0.31	0.03	0.12	0.24	0.1	0.32	0.01	0.94	0.98
GMOY000364-RA	29.8095	33.3259	32.2249	31.7867	35.0009	37.8768	30.9447	34.6075	31.9568	29.9212	33.1397	31.6726	GMOY000364-RA	0.04	0.79	0.91	0.12	0.46	0.74	-0.13	0.52	0.78
GMOY000365-RA	31.315	32.1066	35.0964	32.8393	36.2198	38.5496	32.5108	35.7601	24.8066	22.6729	26.6238	24.7011	GMOY000365-RA	-0.37	0.01	0.07	0.12	0.45	0.73	-0.53	0.01	0.06
GMOY000366-RA	739.214	694.898	775.311	736.475	836.189	842.037	822.416	833.547	691.619	635.362	734.748	687.243	GMOY000366-RA	-0.06	0.73	0.88	0.17	0.29	0.6	-0.28	0.08	0.29
GMOY000367-RA	23.6368	22.8269	25.2056	23.8897	19.9673	23.8833	19.4814	21.1107	23.4934	16.5263	23.3309	21.1168	GMOY000367-RA	-0.14	0.39	0.65	-0.19	0.27	0.57	0	1	1
GMOY000368-RA	15.3564	18.424	19.1435	17.6413	13.4083	12.5135	18.855	14.9256	17.3647	18.2659	15.7641	17.1315	GMOY000368-RA	0	1	1	-0.25	0.23	0.53	0.2	0.44	0.72
GMOY000369-RA	61.5008	57.7106	54.0803	57.7639	65.126	59.54	54.1219	59.596	55.4988	53.6379	54.719	54.6186	GMOY000369-RA	-0.11	0.42	0.68	0.04	0.8	0.93	-0.13	0.46	0.74
GMOY000370-RA	3.38744	4.47054	3.27035	3.70944	5.8625	5.38215	5.01129	5.41864	3.45347	2.55142	3.43307	3.14599	GMOY000370-RA	-0.31	0.3	0.56	0.54	0.03	0.14	-0.78	0.03	0.15
GMOY000371-RA	6.85015	8.12826	5.42399	6.8008	6.79121	6.79496	5.82563	6.4706	8.12296	7.19038	5.60502	6.97279	GMOY000371-RA	-0.01	0.98	1	-0.08	0.73	0.91	0.11	0.75	0.9
GMOY000372-RA	44.6389	45.2473	45.2265	45.0376	50.3246	41.308	52.0548	47.8958	46.5976	51.4924	41.6173	46.5691	GMOY000372-RA	0.01	0.94	0.99	0.08	0.59	0.83	-0.04	0.83	0.94
GMOY000373-RA	52.9946	38.406	31.826	41.0755	29.0803	31.2837	18.6671	26.3437	11.9656	16.3523	20.0379	16.1186	GMOY000373-RA	-1.31	0	0	-0.65	0	0.03	-0.71	0.01	0.1
GMOY000375-RA	76.255	68.616	73.6226	72.8312	75.0516	79.4539	74.1045	76.2033	71.2097	63.4377	64.808	66.4851	GMOY000375-RA	-0.09	0.54	0.76	0.06	0.7	0.89	-0.2	0.24	0.54
GMOY000378-RA	31.1644	26.0782	30.7891	29.3439	32.0986	31.9565	30.5689	31.5413	32.735	27.9497	28.4455	29.7101	GMOY000378-RA	0.06	0.71	0.87	0.1	0.53	0.79	-0.09	0.67	0.87
GMOY000379-RA	38.1651	31.0906	33.7404	34.332	31.5762	37.675	30.7568	33.336	35.5076	24.1805	28.0251	29.2377	GMOY000379-RA	-0.19	0.24	0.49	-0.05	0.77	0.92	-0.19	0.36	0.66
GMOY000380-RA	25.6693	29.1263	33.1023	29.2993	30.7636	25.5652	28.8776	28.4021	30.9354	28.7615	31.1079	30.2682	GMOY000380-RA	0.09	0.55	0.77	-0.05	0.77	0.92	0.09	0.65	0.86
GMOY000381-RA	1.35498	2.64168	2.4727	2.15645	1.74134	0.874599	1.56603	1.39399	2.33474	8.46609	2.10188	4.3009	GMOY000381-RA	0.48	0.2	0.45	-0.62	0.09	0.3	1.62	0	0.04
GMOY000382-RA	3.46271	3.86092	3.27035	3.53133	3.48267	3.43112	5.44978	4.12119	3.55076	5.85668	2.73245	4.04663	GMOY000382-RA	-0.08	0.77	0.91	0.21	0.46	0.74	-0.02	0.96	0.99
GMOY000383-RA	6.17266	6.02846	5.66328	5.9548	4.8177	5.38215	4.2596	4.81981	3.64804	13.8589	5.39483	7.63391	GMOY000383-RA	-0.41	0.09	0.27	-0.31	0.17	0.44	0.66	0.13	0.39
GMOY000384-RA	5.94684	6.43487	8.29551	6.89241	7.83601	5.38215	7.07845	6.76554	9.63082	18.7298	7.21646	11.859	GMOY000384-RA	0.27	0.24	0.5	-0.03	0.92	0.98	0.81	0.04	0.18
GMOY000387-RA	74.9	63.6036	68.5177	69.0071	68.8989	68.2187	56.0012	64.3729	67.8048	52.3622	60.8145	60.3272	GMOY000387-RA	-0.15	0.29	0.55	-0.11	0.5	0.77	-0.09	0.61	0.84
GMOY000388-RA	23.5615	30.8196	31.2677	28.5496	25.5396	20.5867	27.3115	24.4793	23.9798	24.6444	23.3309	23.985	GMOY000388-RA	-0.2	0.23	0.47	-0.23	0.21	0.5	-0.03	0.9	0.97
GMOY000389-RA	9.33427	7.17996	9.09315	8.5358	8.41646	9.2842	8.39391	8.69819	9.43625	33.8643	7.56678	16.9558	GMOY000389-RA	0.05	0.84	0.94	0.02	0.94	0.99	0.96	0.03	0.15
GMOY000390-RA	10.087	12.7343	11.0873	11.3029	8.9969	8.47688	7.70486	8.39288	8.1716	42.6784	8.47759	19.7759	GMOY000390-RA	-0.3	0.14	0.36	-0.44	0.03	0.13	1.24	0.01	0.08
GMOY000391-RA	70.6845	62.5198	67.3213	66.8419	74.239	70.237	70.6592	71.7117	65.3728	60.8862	69.0118	65.0903	GMOY000391-RA	0.01	0.97	1	0.1	0.53	0.79	-0.14	0.39	0.68
GMOY000392-RA	3.76382	2.30301	3.74893	3.27192	2.67005	3.43112	2.69357	2.93158	4.96133	2.6674	3.15282	3.59385	GMOY000392-RA	0.19	0.59	0.8	-0.16	0.61	0.84	0.3	0.47	0.75
GMOY000395-RA	19.0449	17.2048	18.984	18.4112	18.1679	19.9139	16.0988	18.0602	19.5048	18.1499	18.4966	18.7171	GMOY000395-RA	0	1	1	-0.03	0.85	0.95	0.05	0.83	0.94
GMOY000398-RA	8.12985	10.1603	7.81692	8.70237	5.92054	6.3913	6.57732	6.29639	7.87976	18.4398	7.91709	11.4122	GMOY000398-RA	-0.05	0.83	0.93	-0.48	0.03	0.14	0.86	0.04	0.19
GMOY000399-RA	24.0132	27.6361	26.4021	26.0171	11.5509	10.3606	13.9063	11.9393	16.5378	33.8064	17.5157	22.6199	GMOY000399-RA	-0.47	0.01	0.04	-1.13	0	0	0.92	0	0.05
GMOY000401-RA	3.38744	2.50621	1.59529	2.49631	5.3401	5.38215	4.88601	5.20275	2.2861	2.78337	3.78339	2.95095	GMOY000401-RA	0.27	0.44	0.69	1.05	0	0	-0.82	0.04	0.18
GMOY000403-RA	267.683	197.178	210.499	225.12	136.463	115.582	105.488	119.177	97.1837	86.2845	145.66	109.71	GMOY000403-RA	-1	0	0	-0.92	0	0	-0.12	0.64	0.85
GMOY000404-RA	1.50553	1.21924	1.67505	1.46661	0.174134	0.20183	0.375847	0.250604	0.340483	0.463895	0.420376	0.408252	GMOY000404-RA	-1.78	0	0	-2.51	0	0	0.68	0.36	0.66
GMOY000407-RA	28.1534	25.4008	29.2736	27.6093	30.5895	30.14	32.4481	31.0592	28.3088	27.1959	29.9168	28.4738	GMOY000407-RA	0.09	0.55	0.78	0.16	0.29	0.6	-0.13	0.52	0.78
GMOY000409-RA	2.5594	4.47054	3.27035	3.43343	4.35334	4.50755	3.44526	4.10205	3.79396	8.23414	3.99358	5.34056	GMOY000409-RA	0.13	0.67	0.85	0.24	0.39	0.69	0.38	0.35	0.65
GMOY000410-RA	30.4869	29.4649	29.1938	29.7152	25.3655	28.2563	27.4368	27.0195	31.6163	28.5875	32.9996	31.0678	GMOY000410-RA	0.1	0.48	0.72	-0.14	0.35	0.66	0.2	0.29	0.59
GMOY000411-RA	7.9793	9.61844	7.49786	8.3652	7.66188	6.32402	7.32901	7.10497	7.83112	8.4081	7.07634	7.77185	GMOY000411-RA	-0.06	0.81	0.93	-0.24	0.27	0.58	0.13	0.68	0.87
GMOY000412-RA	15.2811	13.4116	16.9101	15.2009	15.672	19.5776	16.7252	17.3249	22.4233	18.9617	16.6049	19.33	GMOY000412-RA	0.4	0.03	0.13	0.18	0.33	0.64	0.16	0.49	0.76
GMOY000413-RA	16.7114	14.5631	13.879	15.0512	14.9755	16.8192	14.2822	15.359	14.5921	11.7134	15.0635	13.7897	GMOY000413-RA	-0.09	0.63	0.83	0.02	0.91	0.98	-0.16	0.53	0.79
GMOY000416-RA	0.376382	0.338677	0.478587	0.397882	1.16089	0.874599	0.751694	0.929061	0.291843	0.347921	0.560502	0.400089	GMOY000416-RA	N/A	N/A	N/A	N/A	N/A	N/A	-1.24	0.03	0.16
GMOY000417-RA	40.8751	36.9836	40.2811	39.3799	31.4601	37.0695	54.3099	40.9465	58.8064	57.639	43.8593	53.4349	GMOY000417-RA	0.49	0	0.02	0.05	0.8	0.93	0.39	0.08	0.29
GMOY000418-RA	8.65679	6.84128	6.3014	7.26649	7.02339	8.88054	7.4543	7.78607	8.75529	102.811	8.75784	40.108	GMOY000418-RA	0.31	0.14	0.35	0.09	0.7	0.89	2.36	0	0.01
GMOY000419-RA	4.51658	3.99639	4.70611	4.40636	4.64356	4.23844	4.76073	4.54758	5.49638	60.8283	5.67508	23.9999	GMOY000419-RA	0.3	0.19	0.44	0.04	0.9	0.97	2.4	0	0.01
GMOY000420-RA	89.2025	109.461	104.093	100.919	105.119	110.805	115.573	110.499	109.149	98.4618	108.387	105.333	GMOY000420-RA	0.1	0.51	0.75	0.13	0.43	0.72	-0.07	0.68	0.87
GMOY000421-RA	11.8184	15.376	12.2837	13.1594	9.22908	10.2934	12.8414	10.788	9.4849	9.97375	12.6814	10.7133	GMOY000421-RA	-0.29	0.15	0.37	-0.29	0.15	0.41	-0.01	0.98	1
GMOY000424-RA	17.0877	16.9339	17.7875	17.2697	25.3074	19.8467	21.6738	22.276	19.4562	18.0919	15.624	17.724	GMOY000424-RA	0.09	0.61	0.81	0.36	0.04	0.16	-0.33	0.15	0.42
GMOY000426-RA	158.607	153.082	167.027	159.572	138.204	129.642	135.43	134.426	108.274	107.914	126.954	114.38	GMOY000426-RA	-0.44	0.01	0.03	-0.25	0.1	0.31	-0.23	0.15	0.42
GMOY000427-RA	241.035	241.748	230.679	237.821	267.934	294.269	269.795	277.333	208.084	200.055	228.335	212.158	GMOY000427-RA	-0.12	0.44	0.69	0.22	0.18	0.44	-0.39	0.02	0.11
GMOY000428-RA	35.3046	32.1066	35.6547	34.3553	32.621	30.2073	37.9605	33.5963	30.2544	29.7473	32.1588	30.7202	GMOY000428-RA	-0.12	0.42	0.68	-0.04	0.81	0.94	-0.13	0.53	0.78
GMOY000429-RA	24.6907	24.9267	23.2912	24.3029	21.5926	20.3849	20.6716	20.883	25.8281	23.8906	23.5411	24.4199	GMOY000429-RA	0.05	0.73	0.88	-0.23	0.16	0.41	0.23	0.3	0.61
GMOY000430-RA	3161.53	2887.16	3558.85	3202.51	3778.23	3689.93	3997.01	3821.72	3155.94	2916.28	3286.92	3119.71	GMOY000430-RA	0.01	0.97	1	0.25	0.13	0.38	-0.29	0.08	0.28
GMOY000433-RA	102	110.206	128.022	113.409	72.6137	62.4329	83.6886	72.9117	117.515	87.9661	92.2026	99.228	GMOY000433-RA	-0.15	0.36	0.63	-0.64	0	0	0.44	0.02	0.11
GMOY000434-RA	107.194	97.6068	107.044	103.948	114.58	121.367	113.756	116.568	100.978	79.9059	94.1643	91.6826	GMOY000434-RA	-0.14	0.35	0.61	0.16	0.3	0.61	-0.35	0.03	0.18
GMOY000435-RA	463.778	477.874	450.111	463.921	368.409	375.472	374.406	372.762	268.204	262.739	312.83	281.257	GMOY000435-RA	-0.68	0	0	-0.32	0.05	0.18	-0.41	0.01	0.1
GMOY000436-RA	16.8619	24.588	19.6221	20.3573	17.8777	30.2073	30.6942	26.2597	19.2616	20.4694	32.2289	23.9866	GMOY000436-RA	0.27	0.19	0.43	0.36	0.11	0.32	-0.13	0.67	0.87
GMOY000437-RA	41.402	43.0798	36.1333	40.205	45.9132	58.7327	44.7258	49.7906	53.7964	33.5744	49.114	45.4949	GMOY000437-RA	0.21	0.18	0.42	0.3	0.06	0.23	-0.13	0.54	0.79
GMOY000438-RA	13.9261	13.2084	14.1183	13.751	9.80953	11.8407	12.2777	11.3093	12.3547	14.0328	15.4839	13.9571	GMOY000438-RA	0.07	0.71	0.87	-0.29	0.12	0.36	0.3	0.33	0.63
GMOY000439-RA	10.7645	7.72184	10.9277	9.8047	9.17104	11.7734	11.5886	10.8444	14.9813	11.7713	12.1909	12.9812	GMOY000439-RA	0.45	0.03	0.11	0.14	0.53	0.79	0.26	0.35	0.65
GMOY000440-RA	98.7626	84.2629	88.5386	90.5214	77.0251	72.5917	74.0418	74.5529	68.5344	68.0186	70.2729	68.942	GMOY000440-RA	-0.35	0.01	0.07	-0.29	0.06	0.21	-0.11	0.54	0.79
GMOY000441-RA	23.1851	29.4649	25.2854	25.9785	23.1598	24.0851	27.061	24.7686	30.4976	28.4716	26.834	28.6011	GMOY000441-RA	0.19	0.24	0.49	-0.08	0.66	0.87	0.21	0.35	0.65
GMOY000442-RA	10.1623	11.5828	14.0386	11.9279	15.9042	17.7611	14.7833	16.1495	22.5692	25.2243	19.9679	22.5871	GMOY000442-RA	0.68	0	0.01	0.43	0.02	0.11	0.48	0.07	0.27
GMOY000443-RA	1.20442	1.08377	1.67505	1.32108	1.68329	2.22013	1.75395	1.88579	1.75106	4.34902	2.03182	2.71063	GMOY000443-RA	0.41	0.25	0.5	0.51	0.15	0.4	0.52	0.26	0.57
GMOY000444-RA	113.667	105.803	111.431	110.3	132.574	145.856	119.018	132.483	101.318	100.781	113.291	105.13	GMOY000444-RA	-0.02	0.88	0.96	0.26	0.1	0.32	-0.33	0.04	0.19
GMOY000445-RA	44.6389	33.7323	35.0964	37.8225	33.0273	30.7455	28.6896	30.8208	28.9897	64.4814	33.2798	42.2503	GMOY000445-RA	-0.24	0.13	0.35	-0.3	0.07	0.25	0.45	0.09	0.31
GMOY000446-RA	50.5105	56.9655	54.878	54.118	56.071	53.0141	62.8291	57.3047	64.2541	77.5285	59.6935	67.1587	GMOY000446-RA	0.2	0.15	0.37	0.08	0.61	0.84	0.23	0.2	0.49
GMOY000447-RA	14.8295	20.1174	18.2661	17.7377	20.2575	18.6357	25.9334	21.6089	21.3532	18.8457	16.3246	18.8412	GMOY000447-RA	0.14	0.47	0.72	0.28	0.15	0.4	-0.2	0.43	0.72
GMOY000448-RA	11.0656	8.87335	10.6884	10.2091	22.2891	28.4581	16.8505	22.5326	26.9955	17.2221	16.3246	20.1807	GMOY000448-RA	1.03	0	0	1.14	0	0	-0.16	0.55	0.8
GMOY000450-RA	5.94684	7.38317	5.74305	6.35768	5.51423	4.03661	4.76073	4.77052	5.78822	6.32057	5.46489	5.85789	GMOY000450-RA	-0.07	0.78	0.91	-0.42	0.08	0.28	0.29	0.4	0.7
GMOY000451-RA	27.1748	24.1138	25.4449	25.5778	28.2677	24.9597	27.1863	26.8045	25.7308	21.8611	22.2099	23.2673	GMOY000451-RA	-0.09	0.56	0.78	0.06	0.71	0.89	-0.2	0.32	0.62
GMOY000452-RA	16.7114	18.3563	16.5113	17.193	21.7087	18.1647	18.2286	19.3673	15.3218	14.8446	15.624	15.2635	GMOY000452-RA	-0.13	0.44	0.7	0.17	0.34	0.65	-0.34	0.14	0.4
GMOY000453-RA	227.41	246.286	244.478	239.391	204.027	210.105	202.581	205.571	169.658	152.042	187.628	169.776	GMOY000453-RA	-0.45	0	0.03	-0.23	0.15	0.4	-0.28	0.08	0.29
GMOY000455-RA	11.8937	9.82164	12.6028	11.4394	9.05495	8.94782	9.45881	9.15386	8.07432	7.71226	9.80878	8.53179	GMOY000455-RA	-0.38	0.05	0.18	-0.33	0.1	0.31	-0.1	0.74	0.9
GMOY000456-RA	120.518	119.079	118.371	119.322	133.909	122.242	118.58	124.91	119.656	110.175	124.572	118.134	GMOY000456-RA	0.03	0.84	0.94	0.06	0.7	0.89	-0.08	0.62	0.84
GMOY000457-RA	4.59186	5.3511	4.9454	4.96279	4.8177	4.03661	3.88375	4.24602	5.98278	3.88512	4.41395	4.76062	GMOY000457-RA	-0.06	0.81	0.93	-0.23	0.35	0.66	0.17	0.64	0.85
GMOY000458-RA	149.198	128.426	126.586	134.737	116.031	124.058	104.047	114.712	85.51	77.1806	91.7822	84.8242	GMOY000458-RA	-0.62	0	0	-0.24	0.14	0.39	-0.44	0.01	0.08
GMOY000461-RA	74.9753	77.6249	75.537	76.0457	83.0037	82.0777	77.9882	81.0232	72.6689	65.8151	72.0245	70.1695	GMOY000461-RA	-0.07	0.58	0.79	0.09	0.56	0.81	-0.21	0.2	0.49
GMOY000462-RA	1.80663	3.72545	3.42987	2.98732	2.84418	3.29656	4.19696	3.4459	3.01571	59.2626	4.41395	22.2308	GMOY000462-RA	0.34	0.29	0.54	0.2	0.54	0.8	2.69	0	0.01
GMOY000463-RA	2.93578	2.64168	2.39294	2.6568	4.06312	1.81647	2.81885	2.89948	2.09154	59.1466	2.17195	21.1367	GMOY000463-RA	-0.22	0.49	0.73	0.13	0.74	0.91	2.86	0	0.02
GMOY000464-RA	226.883	235.719	286.355	249.652	201.821	168.865	219.119	196.601	173.16	176.86	170.042	173.354	GMOY000464-RA	-0.48	0	0.03	-0.35	0.05	0.19	-0.18	0.28	0.59
GMOY000465-RA	261.887	264.981	266.334	264.4	332.131	315.192	315.649	320.99	269.176	270.335	245.92	261.811	GMOY000465-RA	0.04	0.83	0.93	0.27	0.08	0.28	-0.29	0.06	0.24
GMOY000466-RA	474.618	523.189	217.837	405.214	270.546	328.916	327.926	309.129	126.563	139.111	216.564	160.746	GMOY000466-RA	-1.29	0	0	-0.4	0.13	0.38	-0.94	0	0.01
GMOY000468-RA	50.8868	56.7623	54.0006	53.8833	50.4407	70.4388	67.8404	62.9066	73.8363	58.6248	61.0947	64.5186	GMOY000468-RA	0.3	0.03	0.14	0.22	0.19	0.47	0.04	0.84	0.94
GMOY000469-RA	84.2343	61.2329	72.6655	72.7109	80.4497	89.0745	80.6818	83.402	111.776	83.4431	95.2153	96.8114	GMOY000469-RA	0.45	0.01	0.04	0.19	0.25	0.55	0.22	0.24	0.53
GMOY000471-RA	5.94684	2.91263	4.22752	4.36233	3.88898	4.97848	4.19696	4.35481	3.50212	2.89935	4.48402	3.62849	GMOY000471-RA	-0.23	0.46	0.71	-0.01	0.98	1	-0.27	0.5	0.76
GMOY000472-RA	170.35	146.512	178.433	165.099	172.741	128.499	181.471	160.904	192.811	629.39	193.864	338.688	GMOY000472-RA	0.2	0.22	0.46	-0.04	0.81	0.94	1.07	0	0.02
GMOY000474-RA	45.4669	44.9086	41.5573	43.9776	37.787	41.3752	39.6518	39.6047	44.3601	63.6116	46.1714	51.381	GMOY000474-RA	0.08	0.56	0.78	-0.16	0.28	0.59	0.38	0.05	0.21
GMOY000475-RA	6.6996	4.80922	4.14775	5.21886	3.19245	2.75835	3.69583	3.21554	3.98852	4.8709	5.53496	4.79813	GMOY000475-RA	-0.08	0.77	0.91	-0.7	0.01	0.07	0.57	0.12	0.37
GMOY000477-RA	104.484	112.373	104.811	107.222	97.1085	111.41	119.206	109.242	122.234	124.614	110.279	119.042	GMOY000477-RA	0.17	0.27	0.53	0.02	0.9	0.97	0.12	0.48	0.75
GMOY000478-RA	67.5982	69.0902	81.7586	72.8157	45.565	36.0604	57.8804	46.5019	35.6048	39.953	58.9228	44.8269	GMOY000478-RA	-0.66	0	0	-0.65	0	0	-0.05	0.82	0.93
GMOY000479-RA	117.958	155.385	144.533	139.292	137.507	140.474	176.084	151.355	157.741	136.849	159.813	151.468	GMOY000479-RA	0.16	0.31	0.57	0.11	0.51	0.78	0	1	1
GMOY000480-RA	40.574	47.5503	42.9931	43.7058	49.7442	45.8155	46.2918	47.2838	39.2529	34.0383	39.9358	37.7423	GMOY000480-RA	-0.17	0.22	0.46	0.11	0.46	0.75	-0.33	0.07	0.27
GMOY000481-RA	15.3564	13.2762	13.1611	13.9312	16.7749	17.6938	13.6558	16.0415	17.7538	37.5175	16.4647	23.912	GMOY000481-RA	0.3	0.08	0.25	0.2	0.29	0.6	0.58	0.06	0.24
GMOY000482-RA	1.65608	1.76112	1.356	1.59107	1.16089	0.672768	0.438488	0.757382	1.45921	2.08753	1.40125	1.64933	GMOY000482-RA	-0.27	0.48	0.73	-1.06	0.01	0.06	1.11	0.03	0.15
GMOY000483-RA	14.6036	11.6505	14.8362	13.6968	15.2657	18.0975	15.4724	16.2785	17.1701	17.1641	15.5539	16.6294	GMOY000483-RA	0.33	0.07	0.23	0.24	0.19	0.47	0.03	0.9	0.97
GMOY000484-RA	14.8295	18.0176	17.7875	16.8782	17.8197	19.7121	18.2286	18.5868	20.2831	17.1061	19.8978	19.0957	GMOY000484-RA	0.21	0.2	0.44	0.13	0.46	0.74	0.04	0.87	0.96
GMOY000485-RA	16.9372	15.8501	14.2778	15.6884	14.5692	14.3972	15.0339	14.6668	17.4133	16.5843	15.624	16.5405	GMOY000485-RA	0.12	0.47	0.72	-0.1	0.56	0.81	0.17	0.46	0.74
GMOY000486-RA	34.9282	17.679	31.7463	28.1178	40.399	24.3542	23.0519	29.2684	43.971	32.9366	32.8594	36.589	GMOY000486-RA	0.42	0.06	0.2	0.05	0.85	0.95	0.32	0.25	0.55
GMOY000487-RA	56.7584	61.1651	62.7747	60.2327	63.3846	63.9803	54.2472	60.5374	44.8465	42.7363	53.8082	47.1304	GMOY000487-RA	-0.31	0.02	0.11	0	1	1	-0.36	0.04	0.2
GMOY000488-RA	56.6831	53.8497	56.4733	55.6687	36.9163	33.4366	54.4978	41.6169	58.9036	73.7593	49.3242	60.6624	GMOY000488-RA	0.03	0.86	0.95	-0.43	0.02	0.11	0.54	0.01	0.1
GMOY000489-RA	488.017	466.494	458.885	471.132	374.213	356.096	400.089	376.799	406.878	480.016	390.74	425.878	GMOY000489-RA	-0.18	0.27	0.52	-0.33	0.04	0.18	0.18	0.28	0.58
GMOY000492-RA	76.8572	77.083	80.0038	77.9813	77.6055	71.9862	73.9792	74.5236	66.978	58.2188	74.5468	66.5812	GMOY000492-RA	-0.19	0.18	0.41	-0.07	0.63	0.85	-0.16	0.34	0.64
GMOY000495-RA	6.39849	6.63808	8.29551	7.11069	5.97859	5.78581	6.76524	6.17655	5.54502	3.59519	5.53496	4.89172	GMOY000495-RA	-0.5	0.03	0.14	-0.21	0.36	0.66	-0.34	0.32	0.62
GMOY000496-RA	9.78593	9.95712	9.65151	9.79818	8.35841	10.4279	9.27089	9.3524	10.2145	8.4081	9.45847	9.36036	GMOY000496-RA	-0.02	0.93	0.98	-0.08	0.72	0.9	0	1	1
GMOY000497-RA	367.198	317.544	319.856	334.866	309.493	363.698	247.871	307.021	262.61	235.079	286.066	261.252	GMOY000497-RA	-0.32	0.05	0.18	-0.13	0.47	0.75	-0.23	0.21	0.5
GMOY000498-RA	20.5505	21.4721	20.8983	20.9736	24.2046	24.2197	24.4927	24.3056	16.8296	17.744	21.7195	18.7644	GMOY000498-RA	-0.12	0.48	0.73	0.21	0.19	0.46	-0.38	0.08	0.3
GMOY000500-RA	19.346	14.6986	17.3887	17.1444	19.4449	17.0883	18.4791	18.3375	18.9212	40.0689	18.9169	25.969	GMOY000500-RA	0.05	0.79	0.91	0.09	0.63	0.85	0.5	0.08	0.29
GMOY000501-RA	30.788	30.21	32.0653	31.0211	32.621	27.3144	34.2647	31.4	23.007	98.0558	24.9423	48.6684	GMOY000501-RA	-0.26	0.1	0.29	0.01	0.95	0.99	0.63	0.1	0.33
GMOY000502-RA	8.73206	9.5507	8.05622	8.77966	7.48774	7.13134	7.95543	7.52484	8.02568	9.50985	8.40753	8.64769	GMOY000502-RA	0.03	0.9	0.97	-0.23	0.27	0.58	0.2	0.51	0.77
GMOY000503-RA	6.17266	7.17996	6.70022	6.68428	11.783	10.8316	9.20825	10.6076	6.95559	6.90044	6.30565	6.72056	GMOY000503-RA	0.06	0.8	0.92	0.66	0	0.02	-0.66	0.03	0.16
GMOY000504-RA	0.150553	0.406413	0.319058	0.292008	0.348267	0.20183	0.626411	0.39217	0.729607	1.73961	0.490439	0.986551	GMOY000504-RA	N/A	N/A	N/A	N/A	N/A	N/A	1.32	0.04	0.18
GMOY000505-RA	3.91437	3.86092	3.8287	3.868	9.05495	6.3913	5.70034	7.04886	4.86405	17.686	5.46489	9.33832	GMOY000505-RA	0.32	0.18	0.42	0.86	0	0.01	0.4	0.37	0.67
GMOY000506-RA	13.9261	13.0052	13.56	13.4971	21.7087	16.4155	17.1637	18.4293	13.3275	33.6324	14.4329	20.4643	GMOY000506-RA	0.1	0.58	0.8	0.44	0.02	0.09	0.15	0.64	0.85
GMOY000507-RA	74.8247	70.7836	70.0332	71.8805	109.646	119.618	99.9126	109.726	106.717	82.2834	86.8077	91.9361	GMOY000507-RA	0.38	0.01	0.05	0.6	0	0	-0.25	0.13	0.39
GMOY000508-RA	218.151	211.741	219.432	216.441	223.936	246.031	192.684	220.884	193.686	191.937	212.921	199.515	GMOY000508-RA	-0.07	0.64	0.83	0.02	0.89	0.97	-0.15	0.38	0.68
GMOY000509-RA	298.772	319.982	322.807	313.854	239.84	252.894	251.88	248.205	200.058	221.336	234.57	218.655	GMOY000509-RA	-0.47	0	0.03	-0.34	0.03	0.14	-0.18	0.26	0.56
GMOY000512-RA	14.3778	13.5471	12.523	13.4826	16.0783	14.9355	13.4678	14.8272	14.3003	13.8589	14.7832	14.3141	GMOY000512-RA	0.13	0.45	0.7	0.13	0.47	0.75	-0.05	0.84	0.94
GMOY000514-RA	15.6575	19.1014	16.591	17.1166	17.9938	21.7977	16.6625	18.818	13.7166	16.7582	18.0061	16.1603	GMOY000514-RA	-0.22	0.26	0.52	0.13	0.49	0.76	-0.22	0.36	0.66
GMOY000515-RA	68.7274	52.4273	47.2206	56.1251	47.2482	49.9867	39.4013	45.5454	42.3172	125.136	50.5152	72.6561	GMOY000515-RA	-0.31	0.06	0.2	-0.31	0.08	0.28	0.67	0.03	0.17
GMOY000516-RA	6.6996	6.70581	6.70022	6.70188	7.83601	8.81326	6.95317	7.86748	6.51783	20.0635	7.98715	11.5228	GMOY000516-RA	-0.07	0.79	0.91	0.22	0.3	0.61	0.55	0.16	0.43
GMOY000517-RA	1.43025	1.69339	1.43576	1.5198	2.03156	1.61464	1.81659	1.82093	1.36193	1.39169	2.10188	1.6185	GMOY000517-RA	0.11	0.77	0.9	0.25	0.47	0.75	-0.18	0.68	0.87
GMOY000519-RA	92.59	99.8421	102.099	98.1769	115.16	117.6	127.475	120.078	139.695	127.687	114.833	127.405	GMOY000519-RA	0.42	0.01	0.04	0.28	0.06	0.23	0.09	0.6	0.83
GMOY000520-RA	7.07598	10.1603	7.57763	8.27131	13.2342	8.47688	12.2777	11.3296	10.9928	10.0317	10.4393	10.4879	GMOY000520-RA	0.39	0.06	0.2	0.45	0.06	0.22	-0.11	0.71	0.89
GMOY000522-RA	876.368	738.317	810.487	808.391	1009.28	1009.56	920.825	979.886	676.638	687.783	768.168	710.863	GMOY000522-RA	-0.14	0.41	0.66	0.27	0.11	0.33	-0.46	0	0.05
GMOY000523-RA	55.2529	62.2489	59.9829	59.1616	57.8124	58.5981	74.2924	63.5676	70.4314	63.0318	66.0692	66.5108	GMOY000523-RA	0.21	0.12	0.33	0.1	0.54	0.8	0.07	0.71	0.88
GMOY000524-RA	1.50553	1.1515	1.1167	1.25791	0.63849	0.336384	0.0626411	0.345838	0.680967	0.521882	0.560502	0.587784	GMOY000524-RA	-1.03	0.01	0.08	-1.82	0	0	0.74	0.25	0.55
GMOY000525-RA	159.812	160.059	158.333	159.401	300.438	279.872	276.749	285.686	171.555	181.093	221.889	191.512	GMOY000525-RA	0.22	0.2	0.44	0.84	0	0	-0.58	0	0.02
GMOY000527-RA	12.797	14.6309	16.1124	14.5134	23.0437	20.4522	22.5508	22.0155	15.1272	16.4103	14.9234	15.487	GMOY000527-RA	-0.08	0.69	0.86	0.6	0	0.01	-0.51	0.03	0.16
GMOY000530-RA	11.8937	11.6505	12.0444	11.8629	9.11299	5.5167	9.8973	8.17566	11.6251	11.7134	10.5094	11.2826	GMOY000530-RA	-0.02	0.92	0.98	-0.54	0.02	0.1	0.46	0.15	0.42
GMOY000531-RA	232.755	236.261	256.842	241.953	177.558	172.969	245.052	198.526	254.633	208.753	208.437	223.941	GMOY000531-RA	-0.07	0.68	0.85	-0.29	0.11	0.33	0.17	0.33	0.63
GMOY000532-RA	109.904	127.343	133.287	123.511	129.323	94.2548	145.515	123.031	123.693	143.46	116.935	128.029	GMOY000532-RA	0.07	0.66	0.84	-0.01	0.95	0.99	0.06	0.76	0.91
GMOY000533-RA	71.6631	69.8353	69.1558	70.2181	70.1758	71.0443	73.1649	71.4617	76.6574	66.7429	75.1073	72.8359	GMOY000533-RA	0.1	0.47	0.72	0.02	0.9	0.97	0.03	0.87	0.96
GMOY000537-RA	1.65608	1.21924	0.398823	1.09138	0.290223	0.538215	0.56377	0.464069	0.826888	1.21772	1.19107	1.07856	GMOY000537-RA	0.01	1	1	N/A	N/A	N/A	1.2	0.05	0.21
GMOY000538-RA	0.376382	0.338677	0.239294	0.318118	5.04987	5.5167	4.00903	4.85854	6.76103	2.37746	7.00627	5.38159	GMOY000538-RA	4.06	0	0	3.88	0	0	0.15	0.77	0.91
GMOY000539-RA	55.1776	42.4024	51.3683	49.6495	46.6098	48.0356	49.6118	48.0857	54.4287	53.7539	53.0375	53.74	GMOY000539-RA	0.16	0.27	0.53	-0.05	0.74	0.91	0.16	0.36	0.66
GMOY000541-RA	0.526935	0.609619	0.558352	0.564969	1.68329	2.48924	1.12754	1.76669	1.94562	1.44967	1.61144	1.66891	GMOY000541-RA	1.58	0	0	1.62	0	0	-0.07	0.87	0.96
GMOY000543-RA	7.52764	6.2994	7.49786	7.1083	12.8278	15.0027	11.1501	12.9936	15.1758	8.06018	13.2419	12.1593	GMOY000543-RA	0.81	0	0	0.86	0	0	-0.09	0.75	0.9
GMOY000544-RA	151.23	161.075	157.296	156.534	159.506	151.575	163.305	158.129	148.353	152.622	154.699	151.891	GMOY000544-RA	0	0.98	1	0.01	0.96	0.99	-0.06	0.71	0.89
GMOY000547-RA	57.5864	40.2349	46.3432	48.0548	43.1851	51.7359	50.1756	48.3655	74.5659	54.4497	53.5279	60.8478	GMOY000547-RA	0.38	0.03	0.11	0	0.99	1	0.33	0.1	0.32
GMOY000548-RA	16.5608	19.6433	23.1317	19.7786	22.6374	22.9414	23.0519	22.8769	24.3202	18.9617	24.522	22.6013	GMOY000548-RA	0.23	0.18	0.41	0.2	0.24	0.54	-0.02	0.94	0.99
GMOY000549-RA	664.992	603.591	633.25	633.944	682.952	789.157	725.071	732.393	830.342	658.789	766.416	751.849	GMOY000549-RA	0.29	0.08	0.25	0.2	0.23	0.52	0.04	0.82	0.93
GMOY000550-RA	3.61327	2.30301	2.39294	2.76974	2.55396	2.42197	2.38036	2.4521	1.60514	1.79759	2.38213	1.92829	GMOY000550-RA	-0.49	0.14	0.36	-0.18	0.58	0.82	-0.35	0.43	0.71
GMOY000551-RA	57.2101	47.889	51.7672	52.2887	47.9448	48.4393	51.4284	49.2708	49.7592	46.2735	49.0439	48.3589	GMOY000551-RA	-0.07	0.63	0.82	-0.09	0.54	0.8	-0.03	0.88	0.96
GMOY000552-RA	28.6803	24.9267	27.0402	26.8824	23.508	32.8311	19.9825	25.4405	36.9181	24.6444	39.3052	33.6226	GMOY000552-RA	0.36	0.03	0.14	-0.09	0.66	0.87	0.4	0.08	0.29
GMOY000553-RA	46.5208	42.0637	49.5338	46.0394	35.233	32.8984	34.7658	34.2991	21.645	14.6127	29.7767	22.0115	GMOY000553-RA	-1.04	0	0	-0.43	0	0.03	-0.64	0.01	0.06
GMOY000554-RA	105.538	88.0561	90.2934	94.629	41.5018	34.7821	39.965	38.7497	33.6106	29.1094	34.8912	32.5371	GMOY000554-RA	-1.5	0	0	-1.29	0	0	-0.25	0.21	0.5
GMOY000555-RA	44.4884	51.479	43.6312	46.5328	39.7025	43.259	50.802	44.5878	37.6477	76.7747	35.5919	50.0048	GMOY000555-RA	-0.36	0.01	0.05	-0.07	0.67	0.87	0.17	0.51	0.78
GMOY000556-RA	129.174	112.373	112.707	118.085	82.8876	83.4905	96.7806	87.7196	57.5417	158.71	70.4131	95.555	GMOY000556-RA	-0.94	0	0	-0.44	0.01	0.04	0.12	0.65	0.86
GMOY000557-RA	0.903317	1.21924	1.356	1.15952	2.03156	1.14371	2.00452	1.72659	2.86979	2.43545	2.73245	2.67923	GMOY000557-RA	1.25	0	0	0.57	0.13	0.37	0.63	0.16	0.43
GMOY000559-RA	1.35498	1.01603	0.957174	1.10939	1.68329	0.874599	0.876976	1.14496	0.632326	0.521882	1.26113	0.805113	GMOY000559-RA	-0.46	0.3	0.56	0.05	0.94	0.99	-0.54	0.35	0.65
GMOY000561-RA	0.752764	0.74509	0.319058	0.605637	0.754579	0.874599	0.876976	0.835384	1.26465	4.8709	0.910816	2.34879	GMOY000561-RA	N/A	N/A	N/A	N/A	N/A	N/A	1.49	0.01	0.1
GMOY000562-RA	6.6996	8.19599	7.25857	7.38472	9.34517	8.94782	10.7116	9.66821	8.90121	28.7035	8.61772	15.4075	GMOY000562-RA	0.27	0.17	0.41	0.38	0.07	0.25	0.67	0.09	0.31
GMOY000563-RA	3.08633	3.18357	4.06799	3.44596	3.01832	3.22929	4.2596	3.5024	2.86979	3.30525	4.20376	3.4596	GMOY000563-RA	-0.22	0.51	0.74	0.02	0.97	1	-0.02	0.98	1
GMOY000569-RA	3.8391	2.91263	3.90846	3.55339	2.32178	2.8929	3.57055	2.92841	3.40483	32.1247	4.1337	13.2211	GMOY000569-RA	-0.11	0.74	0.89	-0.28	0.31	0.62	2.17	0	0.02
GMOY000570-RA	113.065	109.393	118.051	113.503	139.307	161.464	155.726	152.166	235.517	172.685	192.252	200.151	GMOY000570-RA	0.86	0	0	0.42	0.01	0.05	0.4	0.02	0.12
GMOY000571-RA	16.5608	22.8946	25.8437	21.7664	29.0803	16.6174	32.6987	26.1321	21.7909	20.8753	20.0379	20.9014	GMOY000571-RA	-0.01	0.96	0.99	0.26	0.29	0.6	-0.32	0.27	0.57
GMOY000572-RA	14.5283	14.4277	13.0016	13.9859	14.4531	17.021	14.2195	15.2312	21.7423	15.3085	18.2163	18.4224	GMOY000572-RA	0.44	0.01	0.07	0.11	0.52	0.79	0.28	0.21	0.5
GMOY000573-RA	4.44131	3.92866	4.62634	4.3321	4.23725	4.44027	4.38488	4.35413	5.6423	15.8884	5.11458	8.88176	GMOY000573-RA	0.32	0.17	0.4	0	1	1	1.03	0.02	0.11
GMOY000574-RA	7.30181	8.87335	7.73716	7.97077	9.46126	10.697	10.4611	10.2064	12.7438	41.6346	12.0508	22.1431	GMOY000574-RA	0.7	0	0	0.35	0.09	0.29	1.12	0	0.05
GMOY000576-RA	159.812	151.66	169.101	160.191	160.261	143.501	147.395	150.386	146.165	134.646	137.323	139.378	GMOY000576-RA	-0.2	0.19	0.44	-0.1	0.53	0.79	-0.11	0.5	0.77
GMOY000577-RA	0.451658	0.74509	1.19647	0.797739	0.290223	0.605491	0.876976	0.590897	1.21601	0.985777	1.47132	1.22437	GMOY000577-RA	0.61	0.17	0.4	N/A	N/A	N/A	1.05	0.05	0.22
GMOY000578-RA	31.315	33.3936	31.507	32.0719	29.0223	28.5254	31.3206	29.6227	31.1786	56.1313	28.8659	38.7252	GMOY000578-RA	-0.18	0.23	0.48	-0.12	0.42	0.72	0.39	0.1	0.34
GMOY000580-RA	15.5069	15.9856	17.8673	16.4533	20.1995	18.0975	17.101	18.466	13.3275	11.7134	15.2737	13.4382	GMOY000580-RA	-0.25	0.15	0.37	0.16	0.37	0.67	-0.46	0.06	0.24
GMOY000581-RA	5.4199	5.68978	5.18469	5.43146	6.32685	5.78581	6.45204	6.18823	5.44773	6.66849	5.32477	5.81367	GMOY000581-RA	0.15	0.53	0.76	0.18	0.42	0.71	-0.09	0.79	0.92
GMOY000582-RA	252.402	205.984	205.713	221.366	142.964	146.462	133.238	140.888	154.677	152.68	174.807	160.721	GMOY000582-RA	-0.42	0.01	0.06	-0.66	0	0	0.19	0.26	0.56
GMOY000583-RA	134.895	144.073	150.197	143.055	176.571	177.947	166.751	173.756	135.756	127.107	153.788	138.884	GMOY000583-RA	0	1	1	0.27	0.08	0.26	-0.32	0.05	0.21
GMOY000584-RA	77.61	75.9315	71.2297	74.9237	78.3601	78.7811	60.3861	72.5091	60.1683	46.3315	71.9544	59.4848	GMOY000584-RA	-0.3	0.06	0.2	-0.05	0.74	0.91	-0.29	0.13	0.39
GMOY000585-RA	106.064	111.628	117.812	111.835	109.24	99.9733	118.204	109.139	93.6329	88.1981	95.986	92.6057	GMOY000585-RA	-0.23	0.13	0.33	-0.04	0.79	0.93	-0.24	0.16	0.43
GMOY000586-RA	0.82804	1.01603	1.356	1.06669	0.63849	0.740045	0.56377	0.647435	1.11873	1.15974	1.47132	1.24993	GMOY000586-RA	0.27	0.52	0.75	N/A	N/A	N/A	0.94	0.06	0.23
GMOY000587-RA	7.52764	9.75391	8.45504	8.57886	7.02339	7.2659	6.82788	7.03906	7.44199	4.58097	6.79609	6.27302	GMOY000587-RA	-0.43	0.06	0.21	-0.29	0.17	0.43	-0.17	0.62	0.84
GMOY000590-RA	99.3648	94.491	98.6687	97.5082	87.8214	103.203	96.8432	95.9557	123.352	95.4464	104.323	107.707	GMOY000590-RA	0.19	0.22	0.47	-0.03	0.85	0.95	0.17	0.32	0.63
GMOY000591-RA	1.2797	0.609619	0.957174	0.948831	0.580445	1.00915	0.438488	0.676029	1.36193	0.75383	0.560502	0.892088	GMOY000591-RA	N/A	N/A	N/A	N/A	N/A	N/A	0.43	0.49	0.76
GMOY000592-RA	178.104	169.135	162.002	169.747	230.553	205.262	176.397	204.071	255.752	217.567	217.124	230.148	GMOY000592-RA	0.48	0	0.02	0.26	0.12	0.35	0.17	0.3	0.6
GMOY000593-RA	38.0146	38.2705	37.9679	38.0843	33.2595	31.2164	37.522	33.9993	37.6477	33.5744	36.7129	35.9783	GMOY000593-RA	-0.04	0.78	0.91	-0.17	0.27	0.57	0.08	0.66	0.87
GMOY000594-RA	8.65679	11.7182	10.9277	10.4343	10.7382	10.0915	12.215	11.0149	9.9713	39.895	10.4393	20.1019	GMOY000594-RA	-0.08	0.68	0.85	0.07	0.73	0.9	0.87	0.04	0.19
GMOY000595-RA	5.34462	6.43487	5.82281	5.86743	7.02339	6.45857	5.95091	6.47762	5.59366	30.6751	5.53496	13.9346	GMOY000595-RA	-0.03	0.9	0.97	0.14	0.54	0.8	1.1	0.03	0.17
GMOY000596-RA	4.89297	3.18357	3.03105	3.70253	3.94703	3.49839	3.25734	3.56759	3.21027	39.895	3.08276	15.396	GMOY000596-RA	-0.16	0.6	0.81	-0.06	0.85	0.95	2.11	0	0.04
GMOY000597-RA	8.65679	7.85732	7.57763	8.03058	10.1578	7.73683	11.1501	9.68158	7.78248	72.4836	7.84703	29.371	GMOY000597-RA	0.17	0.46	0.71	0.26	0.23	0.53	1.6	0.01	0.07
GMOY000597-RB	1.05387	1.69339	1.27623	1.34116	1.10285	1.07643	1.44075	1.20667	0.826888	22.8468	1.19107	8.28826	GMOY000597-RB	-0.15	0.8	0.92	-0.16	0.73	0.9	2.77	0	0.02
GMOY000598-RA	65.4905	58.4557	48.7361	57.5608	48.6994	54.3597	42.2201	48.4264	49.0783	57.523	54.2986	53.6333	GMOY000598-RA	-0.22	0.15	0.38	-0.26	0.12	0.36	0.15	0.43	0.72
GMOY000599-RA	0.978593	1.28697	1.27623	1.1806	1.68329	1.7492	1.37811	1.60353	1.5565	2.60941	2.17195	2.11262	GMOY000599-RA	0.67	0.07	0.22	0.43	0.22	0.51	0.39	0.37	0.66
GMOY000600-RA	49.6071	40.5058	36.0536	42.0555	43.3012	47.632	39.2134	43.3822	31.3731	29.0514	39.3052	33.2433	GMOY000600-RA	-0.3	0.07	0.22	0.04	0.83	0.94	-0.39	0.06	0.25
GMOY000601-RA	60.7481	52.8337	57.5102	57.0306	53.401	47.3629	57.9431	52.9023	51.413	47.2593	53.6681	50.7801	GMOY000601-RA	-0.12	0.36	0.62	-0.11	0.45	0.73	-0.06	0.74	0.9
GMOY000604-RA	9.10844	9.00882	7.17881	8.43202	8.59059	5.78581	7.39165	7.25602	7.00423	8.58206	10.089	8.55844	GMOY000604-RA	0.06	0.77	0.9	-0.22	0.34	0.65	0.23	0.48	0.75
GMOY000605-RA	24.6154	24.317	23.6103	24.1809	22.4632	24.3542	27.75	24.8558	29.3302	22.8468	26.1334	26.1035	GMOY000605-RA	0.15	0.32	0.58	0.03	0.85	0.95	0.07	0.74	0.9
GMOY000606-RA	105.236	113.999	125.709	114.981	78.0699	61.9619	103.233	81.0881	127.73	141.14	107.546	125.472	GMOY000606-RA	0.18	0.31	0.56	-0.51	0.01	0.05	0.63	0	0.02
GMOY000607-RA	83.4815	84.3984	94.84	87.5733	87.1248	91.8329	98.9104	92.6227	126.271	96.1423	88.4893	103.634	GMOY000607-RA	0.29	0.09	0.26	0.07	0.63	0.85	0.16	0.37	0.66
GMOY000608-RA	49.0049	64.4164	63.4128	58.9447	52.5303	54.696	64.4577	57.228	72.4743	77.2965	65.3685	71.7131	GMOY000608-RA	0.33	0.04	0.15	-0.05	0.77	0.92	0.33	0.07	0.26
GMOY000609-RA	72.1148	53.7142	59.7436	61.8575	61.1789	60.2127	62.4532	61.2816	67.8535	60.9442	62.3558	63.7179	GMOY000609-RA	0.09	0.57	0.79	-0.02	0.9	0.97	0.06	0.74	0.9
GMOY000610-RA	19.1955	22.6236	20.9781	20.9324	18.5742	17.4247	19.732	18.577	21.9855	17.686	21.9296	20.5337	GMOY000610-RA	0.01	0.94	0.99	-0.18	0.29	0.6	0.14	0.53	0.78
GMOY000611-RA	9.03317	8.12826	6.70022	7.95388	7.89406	7.80411	7.4543	7.71749	8.4148	7.65427	9.17822	8.41577	GMOY000611-RA	0.12	0.56	0.78	-0.05	0.81	0.94	0.12	0.69	0.88
GMOY000613-RA	2.33357	2.84489	2.63223	2.60356	3.1344	2.82563	2.00452	2.65485	3.5994	3.01532	3.22289	3.2792	GMOY000613-RA	0.38	0.16	0.39	0.02	0.97	1	0.3	0.45	0.73
GMOY000616-RA	16.6361	14.5631	13.7195	14.9729	28.732	29.3327	20.9848	26.3498	17.1215	13.337	17.7259	16.0614	GMOY000616-RA	0.14	0.43	0.68	0.81	0	0	-0.71	0	0.03
GMOY000617-RA	17.8405	20.5916	17.2291	18.5537	17.5294	16.6846	20.0452	18.0864	18.2402	16.4103	18.3564	17.669	GMOY000617-RA	-0.03	0.88	0.96	-0.04	0.81	0.93	-0.03	0.89	0.97
GMOY000618-RA	4.74241	9.82164	4.62634	6.3968	5.04987	4.10389	5.57506	4.90961	4.91269	15.2506	4.55408	8.23911	GMOY000618-RA	0.1	0.8	0.92	-0.39	0.21	0.5	0.75	0.11	0.35
GMOY000619-RA	1.50553	3.38677	1.99411	2.29547	2.32178	3.43112	3.38262	3.04517	2.48066	6.2046	3.08276	3.92267	GMOY000619-RA	0.55	0.13	0.34	0.39	0.26	0.56	0.37	0.42	0.71
GMOY000621-RA	7.15126	6.16393	6.38116	6.56545	4.99183	5.85308	4.38488	5.0766	3.79396	3.18928	6.09546	4.35957	GMOY000621-RA	-0.57	0.03	0.14	-0.38	0.1	0.32	-0.22	0.57	0.81
GMOY000624-RA	4.21548	2.77715	3.5894	3.52735	5.80445	4.57482	3.57055	4.64994	4.76677	3.07331	3.85345	3.89784	GMOY000624-RA	0.19	0.53	0.76	0.4	0.17	0.44	-0.25	0.52	0.78
GMOY000625-RA	58.7909	53.7142	54.6387	55.7146	54.9101	51.3995	56.377	54.2289	58.7577	52.1302	58.3623	56.4167	GMOY000625-RA	0.06	0.65	0.84	-0.05	0.75	0.91	0.06	0.73	0.9
GMOY000628-RA	39.3696	49.7178	47.3004	45.4626	54.6779	49.4485	52.368	52.1648	42.8036	41.4026	50.4452	44.8838	GMOY000628-RA	0.02	0.88	0.96	0.19	0.21	0.5	-0.22	0.24	0.53
GMOY000629-RA	14.152	13.3439	13.4004	13.6321	21.5345	23.816	18.7297	21.3601	15.6136	16.7582	23.2608	18.5442	GMOY000629-RA	0.48	0.01	0.06	0.64	0	0	-0.21	0.39	0.68
GMOY000630-RA	1.20442	1.28697	1.43576	1.30905	0.812623	0.807322	1.19018	0.936709	0.583686	0.521882	1.19107	0.765545	GMOY000630-RA	-0.77	0.09	0.27	-0.48	0.22	0.51	-0.32	0.58	0.82
GMOY000631-RA	84.159	78.1667	74.9786	79.1015	96.1217	99.0987	72.7264	89.3156	54.6233	47.6072	85.3364	62.5223	GMOY000631-RA	-0.31	0.1	0.28	0.17	0.32	0.63	-0.52	0.02	0.11
GMOY000633-RA	5.57045	5.75752	7.97645	6.43481	5.16596	6.12219	5.13657	5.47491	3.35619	2.43545	5.18464	3.65876	GMOY000633-RA	-0.79	0.01	0.04	-0.24	0.33	0.64	-0.59	0.12	0.36
GMOY000634-RA	3.46271	2.16754	1.59529	2.40851	4.2953	2.22013	5.01129	3.84224	1.84834	1.39169	1.96176	1.73393	GMOY000634-RA	-0.44	0.22	0.47	0.67	0.07	0.25	-1.15	0.01	0.09
GMOY000635-RA	87.3959	89.0722	87.4219	87.9633	93.9741	113.227	94.7134	100.638	101.026	81.6456	99.2089	93.9602	GMOY000635-RA	0.13	0.38	0.64	0.19	0.23	0.52	-0.1	0.56	0.8
GMOY000636-RA	83.7826	77.8958	88.9374	83.5386	90.3753	100.781	70.5966	87.2509	74.274	60.3064	81.553	72.0445	GMOY000636-RA	-0.17	0.23	0.48	0.06	0.75	0.91	-0.28	0.14	0.4
GMOY000637-RA	7.67819	5.75752	6.38116	6.60562	6.21076	3.63295	4.88601	4.90991	4.71813	18.0339	3.50314	8.75173	GMOY000637-RA	-0.57	0.02	0.09	-0.43	0.1	0.31	0.83	0.1	0.34
GMOY000638-RA	10.8398	11.5828	12.3635	11.5954	11.0865	12.0425	10.7116	11.2802	9.24169	36.5317	8.89797	18.2238	GMOY000638-RA	-0.39	0.03	0.12	-0.05	0.82	0.94	0.69	0.11	0.34
GMOY000639-RA	28.2286	28.178	29.2736	28.5601	23.1017	25.3634	28.4391	25.6347	23.2015	35.1401	26.1334	28.1583	GMOY000639-RA	-0.17	0.26	0.51	-0.16	0.31	0.62	0.14	0.54	0.79
GMOY000640-RA	20.4752	27.2974	27.7581	25.1769	29.1964	26.5743	27.6874	27.8194	16.8296	31.7768	22.28	23.6288	GMOY000640-RA	-0.32	0.07	0.24	0.14	0.42	0.72	-0.24	0.37	0.67
GMOY000649-RA	40.574	31.4293	39.4834	37.1622	36.452	39.8279	30.7568	35.6789	37.8423	28.4136	36.2224	34.1594	GMOY000649-RA	-0.08	0.6	0.81	-0.07	0.7	0.89	-0.06	0.77	0.91
GMOY000650-RA	3.68854	4.47054	3.66917	3.94275	2.84418	5.58398	3.44526	3.95781	6.32326	5.16083	5.39483	5.62631	GMOY000650-RA	0.56	0.02	0.09	-0.01	1	1	0.51	0.16	0.44
GMOY000651-RA	21.1527	24.4525	22.5734	22.7262	27.1648	24.7579	27.6247	26.5158	26.8496	22.5569	22.5602	23.9889	GMOY000651-RA	0.12	0.43	0.69	0.22	0.18	0.45	-0.14	0.48	0.75
GMOY000652-RA	2.78523	2.30301	1.75482	2.28102	2.67005	4.17116	2.63093	3.15738	4.03716	2.78337	3.5732	3.46458	GMOY000652-RA	0.64	0.03	0.11	0.45	0.15	0.41	0.14	0.75	0.9
GMOY000653-RA	1.73136	1.62565	1.99411	1.78371	2.03156	1.61464	2.443	2.02974	2.43202	1.79759	2.59232	2.27398	GMOY000653-RA	0.38	0.24	0.49	0.19	0.63	0.85	0.16	0.73	0.9
GMOY000654-RA	5.04352	4.53828	3.8287	4.47016	3.88898	4.17116	3.5079	3.85602	4.57221	2.89935	5.46489	4.31215	GMOY000654-RA	-0.02	0.96	0.99	-0.22	0.39	0.69	0.16	0.68	0.87
GMOY000655-RA	14.9047	13.0052	15.7934	14.5678	6.61708	6.59313	8.33127	7.18049	12.9384	6.95843	10.9999	10.2989	GMOY000655-RA	-0.46	0.03	0.12	-1.02	0	0	0.52	0.11	0.34
GMOY000659-RA	15.6575	14.0212	16.6708	15.4498	16.0783	15.5409	14.7833	15.4675	17.5106	12.9311	18.7768	16.4062	GMOY000659-RA	0.12	0.49	0.73	0	0.99	1	0.08	0.74	0.9
GMOY000660-RA	24.6154	27.8393	28.6355	27.03	23.1017	24.3542	30.1304	25.8621	31.2272	30.5011	23.1207	28.283	GMOY000660-RA	0.12	0.5	0.74	-0.07	0.69	0.88	0.13	0.55	0.8
GMOY000661-RA	20.2494	18.3563	19.1435	19.2497	25.3655	20.8558	21.6738	22.6317	18.7752	16.1204	20.5284	18.4747	GMOY000661-RA	-0.02	0.92	0.98	0.23	0.18	0.44	-0.29	0.21	0.5
GMOY000662-RA	50.8868	53.5788	61.658	55.3745	62.63	51.2649	61.2004	58.3651	48.1054	61.4661	53.8082	54.4599	GMOY000662-RA	-0.24	0.13	0.34	0.07	0.66	0.87	-0.1	0.58	0.82
GMOY000663-RA	121.346	127.817	143.736	130.966	210.295	169.403	159.86	179.853	120.677	416.288	134.1	223.688	GMOY000663-RA	0.02	0.91	0.98	0.45	0.01	0.05	0.31	0.34	0.64
GMOY000664-RA	38.4662	38.8124	37.8084	38.3623	39.5864	39.8279	37.9605	39.1249	36.6263	32.0668	42.7383	37.1438	GMOY000664-RA	-0.01	0.97	1	0.02	0.88	0.97	-0.08	0.69	0.88
GMOY000665-RA	26.6478	32.1744	24.727	27.8497	34.3043	32.9656	45.2895	37.5198	46.5489	46.2156	31.4582	41.4076	GMOY000665-RA	0.63	0	0.01	0.42	0.02	0.09	0.14	0.52	0.78
GMOY000666-RA	7.9793	9.07655	7.09904	8.05163	7.9521	10.697	7.7675	8.80554	6.22598	8.00219	7.98715	7.40511	GMOY000666-RA	-0.13	0.59	0.8	0.12	0.6	0.83	-0.25	0.43	0.72
GMOY000667-RA	10.4634	12.8697	11.4861	11.6064	10.0417	15.4064	12.9041	12.7841	14.9326	15.4245	18.2864	16.2145	GMOY000667-RA	0.52	0	0.03	0.13	0.53	0.79	0.34	0.19	0.48
GMOY000669-RA	21.1527	19.3723	21.2174	20.5808	26.5844	23.816	27.6874	26.0293	20.9154	21.3392	20.5984	20.951	GMOY000669-RA	0.07	0.64	0.83	0.33	0.04	0.17	-0.31	0.13	0.39
GMOY000670-RA	0.82804	0.812826	0.797645	0.812837	1.68329	1.68192	1.25282	1.53934	1.75106	0.985777	1.61144	1.44943	GMOY000670-RA	0.87	0.03	0.14	0.91	0.02	0.1	-0.08	0.86	0.95
GMOY000672-RA	49515.2	42541.9	49159.1	47072.1	43402.7	51151.9	54828.6	49794.4	29448.5	33877.6	42884.2	35403.4	GMOY000672-RA	-0.37	0.05	0.19	0.07	0.67	0.87	-0.49	0.01	0.07
GMOY000674-RA	12.1195	14.8341	12.3635	13.1057	16.6007	14.5318	17.1637	16.0987	15.7595	14.2068	15.2737	15.08	GMOY000674-RA	0.25	0.16	0.39	0.29	0.11	0.34	-0.09	0.72	0.89
GMOY000675-RA	21.1527	18.424	18.4256	19.3341	16.3105	18.3666	15.7856	16.8209	19.5535	16.5263	20.3182	18.7993	GMOY000675-RA	0	1	1	-0.21	0.23	0.53	0.16	0.49	0.76
GMOY000676-RA	113.517	122.127	124.114	119.919	73.6585	87.729	123.278	94.8884	80.8405	90.2856	96.9668	89.3643	GMOY000676-RA	-0.38	0.02	0.08	-0.34	0.07	0.26	-0.09	0.68	0.87
GMOY000678-RA	211.828	181.667	181.704	191.733	136.579	136.639	148.272	140.497	160.27	150.418	184.335	165.008	GMOY000678-RA	-0.19	0.25	0.5	-0.46	0	0.03	0.23	0.18	0.47
GMOY000679-RA	45.5422	44.1635	43.4717	44.3925	55.3164	60.3473	50.5514	55.405	52.7749	40.8808	67.3303	53.662	GMOY000679-RA	0.31	0.05	0.19	0.31	0.04	0.15	-0.05	0.82	0.93
GMOY000680-RA	43.8109	44.0281	46.3432	44.7274	42.7788	42.6535	39.2134	41.5486	40.9553	36.7637	46.7319	41.4836	GMOY000680-RA	-0.07	0.62	0.82	-0.11	0.44	0.73	0	0.99	1
GMOY000681-RA	30.1858	32.1066	36.4524	32.9149	29.1384	29.8709	29.0028	29.3374	26.655	23.3687	26.764	25.5959	GMOY000681-RA	-0.32	0.03	0.14	-0.17	0.27	0.57	-0.2	0.32	0.63
GMOY000682-RA	638.494	534.162	528.201	566.952	556.241	581.541	506.579	548.12	492.825	477.58	523.509	497.971	GMOY000682-RA	-0.14	0.4	0.65	-0.06	0.75	0.91	-0.14	0.41	0.7
GMOY000683-RA	11.5926	11.786	12.0444	11.8077	14.7433	13.6572	15.9735	14.7913	23.2015	19.8895	15.624	19.5717	GMOY000683-RA	0.78	0	0	0.32	0.07	0.25	0.41	0.11	0.35
GMOY000684-RA	9.86121	10.5667	10.1301	10.186	9.75148	10.8316	9.02032	9.86779	11.0414	10.4376	13.1017	11.5269	GMOY000684-RA	0.22	0.23	0.48	-0.05	0.8	0.93	0.22	0.43	0.72
GMOY000687-RA	32.2936	36.6449	34.4583	34.4656	35.0009	39.9624	39.0881	38.0171	40.0798	31.8348	34.2607	35.3918	GMOY000687-RA	0.08	0.58	0.79	0.13	0.38	0.68	-0.1	0.58	0.82
GMOY000690-RA	6.54905	6.90902	4.70611	6.05472	4.99183	5.38215	3.57055	4.64817	3.74532	6.2046	4.27383	4.74125	GMOY000690-RA	-0.3	0.31	0.57	-0.39	0.14	0.39	0.03	0.95	0.99
GMOY000691-RA	129.024	129.104	130.734	129.621	91.304	96.7441	122.777	103.608	150.153	130.413	118.826	133.131	GMOY000691-RA	0.09	0.59	0.8	-0.33	0.05	0.19	0.36	0.04	0.19
GMOY000692-RA	68.2004	89.4786	87.5017	81.7269	79.2888	61.6928	99.85	80.2772	82.9807	103.333	88.1389	91.4841	GMOY000692-RA	0.21	0.23	0.48	-0.03	0.87	0.96	0.19	0.35	0.65
GMOY000693-RA	39.7459	31.7002	37.4893	36.3118	23.3919	30.4091	15.7856	23.1955	35.994	41.8086	42.0376	39.9467	GMOY000693-RA	0.18	0.23	0.48	-0.65	0	0.02	0.78	0	0.02
GMOY000694-RA	14.0767	15.9856	14.0386	14.7003	19.503	17.2229	20.9848	19.2369	21.2559	19.0197	19.4774	19.9177	GMOY000694-RA	0.48	0	0.02	0.38	0.03	0.14	0.05	0.83	0.94
GMOY000695-RA	4.81769	4.06413	5.18469	4.68884	4.46943	4.6421	6.26411	5.12521	8.75529	5.10285	5.60502	6.48772	GMOY000695-RA	0.52	0.05	0.18	0.12	0.65	0.86	0.34	0.35	0.65
GMOY000696-RA	68.5015	60.42	68.9165	65.946	58.4508	63.1057	67.7777	63.1114	68.5831	70.1641	60.0438	66.2637	GMOY000696-RA	0.05	0.72	0.87	-0.07	0.65	0.86	0.07	0.67	0.87
GMOY000698-RA	4.96824	4.94469	5.58352	5.16548	18.226	26.5071	28.6896	24.4742	23.8825	22.9048	29.9869	25.5914	GMOY000698-RA	2.35	0	0	2.24	0	0	0.06	0.81	0.93
GMOY000699-RA	29.8847	26.5523	23.5305	26.6559	18.1679	27.4489	24.7433	23.4534	36.1885	26.7899	32.2289	31.7358	GMOY000699-RA	0.29	0.07	0.22	-0.19	0.32	0.62	0.44	0.05	0.21
GMOY000700-RA	7.30181	9.3475	8.45504	8.36812	15.9622	14.9355	13.092	14.6632	10.0199	44.7659	11.6304	22.1387	GMOY000700-RA	0.42	0.03	0.13	0.8	0	0	0.59	0.16	0.44
GMOY000701-RA	22.056	17.7467	20.1007	19.9678	20.7219	18.9048	16.6625	18.7631	17.6565	89.8797	21.8596	43.1319	GMOY000701-RA	0.04	0.82	0.93	-0.1	0.59	0.83	1.2	0	0.05
GMOY000702-RA	36.8102	41.3186	38.2072	38.7787	27.4551	30.8801	30.3183	29.5511	33.8051	30.849	29.1461	31.2668	GMOY000702-RA	-0.27	0.07	0.22	-0.4	0.01	0.05	0.08	0.68	0.87
GMOY000703-RA	12.1948	13.5471	10.6884	12.1434	13.06	12.648	13.7811	13.163	13.2302	12.9891	13.0317	13.0837	GMOY000703-RA	0.14	0.43	0.68	0.11	0.56	0.81	-0.01	0.98	1
GMOY000704-RA	38.5415	41.3186	42.5145	40.7915	37.1485	41.3752	47.1688	41.8975	38.426	40.0689	40.146	39.547	GMOY000704-RA	0	0.98	1	0.03	0.84	0.95	-0.08	0.65	0.86
GMOY000705-RA	1.12915	0.74509	1.83458	1.23627	1.10285	0.672768	1.00226	0.925958	1.36193	0.869804	1.121	1.11758	GMOY000705-RA	-0.08	0.89	0.97	-0.4	0.38	0.68	0.27	0.6	0.83
GMOY000707-RA	29.8095	31.2938	35.0166	32.04	24.9591	19.3084	29.6919	24.6532	27.4332	27.6018	28.3754	27.8035	GMOY000707-RA	-0.16	0.29	0.55	-0.38	0.04	0.16	0.17	0.43	0.72
GMOY000708-RA	0.451658	0.474148	0.478587	0.468131	0.406312	0.740045	0.689053	0.611803	0.924169	0.405908	1.05094	0.793673	GMOY000708-RA	N/A	N/A	N/A	N/A	N/A	N/A	0.37	0.58	0.82
GMOY000709-RA	59.0167	58.2525	59.265	58.8447	70.35	72.188	55.688	66.0753	66.1997	55.3775	71.8143	64.4638	GMOY000709-RA	0.17	0.22	0.46	0.16	0.31	0.62	-0.04	0.84	0.94
GMOY000711-RA	45.0906	51.208	43.711	46.6698	62.1076	62.9038	50.614	58.5418	78.8462	59.4946	73.9863	70.7757	GMOY000711-RA	0.62	0	0	0.32	0.04	0.17	0.27	0.14	0.4
GMOY000713-RA	4.44131	8.33146	4.70611	5.82629	6.79121	7.73683	4.82337	6.45047	1.16737	2.2035	2.80251	2.05779	GMOY000713-RA	-1.67	0	0	0.14	0.64	0.86	-1.66	0	0
GMOY000714-RA	51.188	44.8409	47.3801	47.803	39.2381	43.7972	43.9741	42.3365	53.31	52.3622	51.7764	52.4828	GMOY000714-RA	0.18	0.19	0.43	-0.18	0.22	0.51	0.31	0.08	0.28
GMOY000715-RA	3.61327	2.84489	3.98823	3.48213	2.43787	1.95103	2.75621	2.3817	2.57795	2.02954	3.0127	2.54006	GMOY000715-RA	-0.41	0.14	0.36	-0.54	0.06	0.21	0.09	0.83	0.94
GMOY000716-RA	30.7128	30.5487	35.7345	32.332	35.5813	35.9931	28.3138	33.2961	35.8967	26.674	35.8721	32.8143	GMOY000716-RA	0.06	0.7	0.87	0.04	0.83	0.94	-0.02	0.92	0.98
GMOY000718-RA	12.3453	11.2441	12.204	11.9311	12.5957	13.6572	11.526	12.5929	12.5979	14.7287	14.2928	13.8731	GMOY000718-RA	0.14	0.44	0.7	0.07	0.7	0.89	0.14	0.6	0.83
GMOY000719-RA	16.7114	16.6629	18.984	17.4527	14.5692	15.1373	15.3471	15.0178	14.884	14.4387	15.4138	14.9122	GMOY000719-RA	-0.25	0.15	0.37	-0.22	0.2	0.49	-0.01	0.97	1
GMOY000720-RA	0.677488	1.08377	1.19647	0.985908	0.406312	0.538215	1.12754	0.690689	1.41057	1.56565	0.980878	1.31903	GMOY000720-RA	0.48	0.27	0.52	-0.52	0.29	0.6	0.94	0.06	0.25
GMOY000721-RA	10.1623	8.87335	12.6028	10.5462	13.5824	12.3117	11.7765	12.5569	13.1816	91.6193	14.7132	39.838	GMOY000721-RA	0.44	0.02	0.11	0.25	0.22	0.51	1.67	0	0.02
GMOY000721-RB	40.3481	43.7571	49.2945	44.4666	51.8918	48.5739	59.3212	53.2623	51.5103	156.507	59.5533	89.1901	GMOY000721-RB	0.29	0.04	0.15	0.25	0.1	0.32	0.74	0.01	0.1
GMOY000722-RA	4.81769	3.86092	5.34422	4.67428	4.46943	4.44027	3.88375	4.26448	4.66949	20.4694	3.99358	9.71081	GMOY000722-RA	-0.17	0.48	0.72	-0.13	0.59	0.83	1.19	0.02	0.13
GMOY000723-RA	7.82875	9.07655	8.21575	8.37368	9.40321	7.73683	7.51694	8.21899	5.6423	6.32057	8.75784	6.9069	GMOY000723-RA	-0.24	0.29	0.55	-0.03	0.9	0.97	-0.26	0.43	0.71
GMOY000724-RA	5.1188	3.65772	3.90846	4.22832	3.77289	4.6421	4.5728	4.32927	4.23172	4.17506	3.29295	3.89991	GMOY000724-RA	-0.06	0.84	0.94	0.03	0.95	0.99	-0.15	0.71	0.88
GMOY000725-RA	23.9379	22.7591	18.8244	21.8405	22.173	19.7794	21.2353	21.0626	17.5592	28.4136	19.2673	21.7467	GMOY000725-RA	-0.11	0.57	0.79	-0.06	0.73	0.91	0.05	0.86	0.95
GMOY000726-RA	1.50553	2.91263	2.55246	2.32354	2.72809	2.55652	2.25508	2.51323	1.99426	3.13129	2.94264	2.6894	GMOY000726-RA	0.09	0.8	0.92	0.1	0.76	0.92	0.09	0.84	0.94
GMOY000727-RA	261.736	259.698	249.424	256.952	252.726	242.735	295.165	263.542	222.044	218.031	259.863	233.312	GMOY000727-RA	-0.09	0.55	0.77	0.03	0.85	0.95	-0.18	0.29	0.59
GMOY000728-RA	42.9828	45.0441	45.9444	44.6571	41.7921	44.9409	43.473	43.402	45.9166	32.8786	47.2924	42.0292	GMOY000728-RA	-0.05	0.72	0.87	-0.05	0.75	0.91	-0.05	0.81	0.93
GMOY000731-RA	117.13	92.9331	104.013	104.692	88.3438	108.719	100.288	99.1172	82.0079	82.9213	89.8204	84.9165	GMOY000731-RA	-0.26	0.1	0.29	-0.09	0.6	0.84	-0.22	0.19	0.48
GMOY000732-RA	59.92	43.0798	26.7211	43.2403	14.2209	22.4705	26.9983	21.2299	88.1366	95.6784	109.298	97.7043	GMOY000732-RA	1.22	0	0	-1.03	0	0	2.2	0	0
GMOY000734-RA	262.489	277.783	280.293	273.522	241.988	243.408	262.654	249.35	257.551	219.075	234.15	236.925	GMOY000734-RA	-0.16	0.29	0.55	-0.14	0.38	0.68	-0.07	0.64	0.85
GMOY000735-RA	17.2383	17.6112	18.9042	17.9179	16.7749	25.027	16.5999	19.4672	23.4934	22.267	20.1781	21.9795	GMOY000735-RA	0.34	0.03	0.14	0.11	0.57	0.82	0.18	0.43	0.72
GMOY000737-RA	88.4498	97.0649	96.196	93.9036	98.0953	96.5422	90.8923	95.1766	90.0822	71.8458	78.5403	80.1561	GMOY000737-RA	-0.19	0.21	0.46	0.01	0.93	0.99	-0.25	0.13	0.39
GMOY000738-RA	5.72101	7.78958	7.17881	6.89646	6.84925	5.92036	5.76299	6.17753	6.76103	12.3512	4.48402	7.86542	GMOY000738-RA	-0.19	0.43	0.69	-0.16	0.49	0.76	0.35	0.37	0.66
GMOY000739-RA	27.2501	26.2814	29.5926	27.708	31.8084	32.562	31.7591	32.0431	29.087	48.825	28.2353	35.3824	GMOY000739-RA	0.05	0.72	0.87	0.2	0.18	0.45	0.14	0.52	0.78
GMOY000740-RA	4.96824	3.99639	4.06799	4.34421	3.01832	3.22929	2.63093	2.95951	5.98278	5.10285	3.99358	5.0264	GMOY000740-RA	0.26	0.32	0.58	-0.56	0.04	0.15	0.77	0.02	0.12
GMOY000741-RA	1.12915	2.37074	1.83458	1.77816	2.14765	1.41281	2.31772	1.95939	1.94562	1.56565	2.17195	1.8944	GMOY000741-RA	0.12	0.76	0.9	0.13	0.77	0.92	-0.05	0.94	0.99
GMOY000743-RA	10.9151	11.515	12.523	11.651	14.6272	10.5625	8.89504	11.3616	6.51783	5.04486	8.33747	6.63338	GMOY000743-RA	-0.78	0	0	-0.04	0.86	0.96	-0.78	0.02	0.11
GMOY000744-RA	7.52764	7.58637	7.73716	7.61706	3.77289	5.71853	4.32224	4.60455	8.26888	5.91466	7.56678	7.25011	GMOY000744-RA	-0.03	0.9	0.97	-0.74	0	0.01	0.66	0.05	0.22
GMOY000745-RA	13.1734	14.9018	13.4802	13.8518	15.5559	14.1954	11.9645	13.9053	13.3761	31.7768	12.4011	19.1847	GMOY000745-RA	-0.15	0.4	0.65	0	1	1	0.46	0.15	0.42
GMOY000746-RA	1.2797	1.49018	1.75482	1.50823	1.27698	2.15286	1.62867	1.68617	2.48066	5.85668	1.54138	3.29291	GMOY000746-RA	0.33	0.38	0.64	0.15	0.72	0.9	0.97	0.06	0.25
GMOY000747-RA	46.8972	33.8677	28.7152	36.4934	68.6086	66.3349	41.4058	58.7831	39.2529	145.895	44.9102	76.686	GMOY000747-RA	0.07	0.72	0.87	0.68	0	0.02	0.38	0.31	0.61
GMOY000748-RA	7.45236	7.51864	6.77998	7.25033	14.2209	10.2261	11.2128	11.8866	9.77674	65.8731	11.8406	29.1635	GMOY000748-RA	0.58	0	0.02	0.71	0	0.01	1.29	0.01	0.09
GMOY000749-RA	17.69	13.2084	15.9529	15.6171	8.4745	10.3606	10.0852	9.64012	10.7982	10.6696	12.4712	11.313	GMOY000749-RA	-0.42	0.02	0.11	-0.7	0	0	0.23	0.42	0.71
GMOY000750-RA	0.150553	0.406413	0.398823	0.318596	0.406312	0.20183	0.313206	0.307116	1.11873	0.463895	0.140125	0.574251	GMOY000750-RA	N/A	N/A	N/A	N/A	N/A	N/A	0.92	0.2	0.49
GMOY000751-RA	85.1376	93.8136	81.1205	86.6906	94.4965	93.1784	94.2123	93.9624	80.5	70.5121	84.1454	78.3858	GMOY000751-RA	-0.11	0.41	0.67	0.11	0.47	0.75	-0.26	0.11	0.35
GMOY000752-RA	14.6789	15.5792	15.5541	15.2707	21.0702	18.6357	20.1078	19.9379	15.7109	17.1641	17.7259	16.867	GMOY000752-RA	0.19	0.27	0.52	0.38	0.03	0.13	-0.24	0.28	0.59
GMOY000754-RA	38.9179	44.0281	43.7907	42.2456	55.8388	61.9619	54.3725	57.3911	53.7477	42.0405	44.1395	46.6426	GMOY000754-RA	0.19	0.19	0.42	0.44	0	0.02	-0.3	0.11	0.35
GMOY000755-RA	15.0553	14.9018	9.49198	13.1497	47.3643	63.8457	35.3296	48.8465	45.0897	21.0492	32.2289	32.7893	GMOY000755-RA	1.35	0	0	1.88	0	0	-0.57	0.04	0.19
GMOY000756-RA	1.2797	1.35471	1.03694	1.22378	1.21894	0.538215	1.0649	0.940683	1.84834	1.68162	1.96176	1.83057	GMOY000756-RA	0.61	0.08	0.26	-0.37	0.36	0.66	0.94	0.04	0.19
GMOY000757-RA	25.8198	27.0942	23.7698	25.5613	30.1832	28.929	26.3093	28.4738	26.3145	23.2527	29.4264	26.3312	GMOY000757-RA	0.08	0.59	0.8	0.15	0.35	0.65	-0.11	0.58	0.82
GMOY000758-RA	6.32322	5.41884	5.90257	5.88154	8.93886	7.33317	6.26411	7.51205	5.69094	4.81291	5.46489	5.32291	GMOY000758-RA	-0.1	0.66	0.84	0.35	0.13	0.37	-0.5	0.13	0.39
GMOY000760-RA	19.2708	16.0533	18.6649	17.9963	103.668	148.009	58.3815	103.353	128.508	81.8195	106.706	105.678	GMOY000760-RA	2.59	0	0	2.51	0	0	0.03	0.9	0.97
GMOY000761-RA	0.150553	0.0677355	0.239294	0.152527	6.21076	3.09473	0.501129	3.26888	2.57795	0.289935	2.87257	1.91348	GMOY000761-RA	N/A	N/A	N/A	N/A	N/A	N/A	-0.77	0.37	0.67
GMOY000762-RA	52.1665	44.5022	55.6756	50.7815	48.6994	54.8979	49.5491	51.0488	58.6604	53.6959	54.7891	55.7151	GMOY000762-RA	0.18	0.21	0.45	0	1	1	0.13	0.48	0.75
GMOY000765-RA	142.799	139.129	125.47	135.799	135.476	142.089	142.822	140.129	142.711	158.826	146.711	149.416	GMOY000765-RA	0.12	0.43	0.69	0.04	0.8	0.93	0.09	0.57	0.82
GMOY000771-RA	40.6493	31.497	34.6976	35.6146	27.9775	30.8801	24.9938	27.9504	23.9311	19.9475	33.7002	25.8596	GMOY000771-RA	-0.43	0.02	0.1	-0.36	0.03	0.15	-0.11	0.62	0.84
GMOY000772-RA	299.751	269.79	294.81	288.117	189.748	155.948	234.466	193.387	168.393	190.951	194.774	184.706	GMOY000772-RA	-0.59	0	0	-0.58	0	0.01	-0.07	0.71	0.89
GMOY000773-RA	3.61327	4.80922	1.91435	3.44561	1.79938	1.27826	2.63093	1.90286	2.0429	3.42123	3.15282	2.87232	GMOY000773-RA	-0.23	0.55	0.77	-0.86	0.02	0.11	0.59	0.22	0.51
GMOY000775-RA	3.53799	2.57395	4.06799	3.39331	1.62525	2.35469	2.56829	2.18274	4.13444	3.59519	3.99358	3.90774	GMOY000775-RA	0.25	0.37	0.63	-0.64	0.04	0.16	0.84	0.03	0.16
GMOY000776-RA	32.4441	33.3259	34.2987	33.3562	19.503	22.2013	29.4413	23.7152	43.1441	36.6477	30.4072	36.733	GMOY000776-RA	0.19	0.25	0.5	-0.5	0.01	0.04	0.63	0	0.04
GMOY000778-RA	9.86121	7.31543	8.5348	8.57048	7.08143	7.60228	7.26637	7.3167	10.2631	7.48031	9.87885	9.20743	GMOY000778-RA	0.15	0.49	0.73	-0.23	0.28	0.59	0.33	0.28	0.58
GMOY000779-RA	13.2486	17.7467	16.8303	15.9419	13.7566	18.1647	15.3471	15.7561	12.7438	18.2659	13.7323	14.914	GMOY000779-RA	-0.19	0.32	0.58	-0.02	0.91	0.98	-0.08	0.78	0.92
GMOY000780-RA	17.2383	15.0373	14.1981	15.4912	20.5478	18.8375	14.1569	17.8474	13.668	12.6991	21.0889	15.8187	GMOY000780-RA	0.06	0.75	0.89	0.2	0.32	0.63	-0.18	0.52	0.78
GMOY000781-RA	3.23689	3.45451	3.19058	3.29399	4.12116	2.6238	2.81885	3.18794	3.06435	3.42123	4.06364	3.51641	GMOY000781-RA	0.13	0.61	0.81	-0.05	0.86	0.96	0.13	0.72	0.89
GMOY000782-RA	3.76382	2.30301	2.63223	2.89969	2.43787	3.22929	2.443	2.70339	3.35619	4.52298	2.38213	3.42044	GMOY000782-RA	0.3	0.39	0.65	-0.11	0.75	0.91	0.35	0.39	0.68
GMOY000783-RA	29.0567	27.1619	25.8437	27.3541	32.0986	32.562	29.2534	31.3047	27.2873	29.0514	29.9869	28.7752	GMOY000783-RA	0.12	0.43	0.68	0.19	0.23	0.52	-0.12	0.53	0.78
GMOY000784-RA	4.74241	5.68978	3.66917	4.70045	2.72809	2.42197	4.38488	3.17831	4.329	21.2812	5.39483	10.335	GMOY000784-RA	0.15	0.56	0.78	-0.57	0.06	0.23	1.7	0	0.02
GMOY000785-RA	5.04352	8.73788	7.01928	6.93356	7.37166	7.60228	7.7675	7.58048	7.15015	34.9661	7.42665	16.5143	GMOY000785-RA	0.22	0.37	0.63	0.12	0.62	0.84	1.12	0.02	0.13
GMOY000786-RA	216.42	199.684	170.776	195.627	186.613	196.852	177.65	187.038	139.063	132.674	147.202	139.646	GMOY000786-RA	-0.44	0.01	0.04	-0.07	0.66	0.87	-0.42	0.01	0.09
GMOY000787-RA	1.05387	1.21924	1.19647	1.15653	1.0448	1.27826	1.19018	1.17108	2.38338	2.26149	2.17195	2.27227	GMOY000787-RA	0.99	0	0.02	0.01	1	1	0.96	0.02	0.14
GMOY000788-RA	41.2515	42.4701	33.5809	39.1008	54.9101	60.0782	87.1338	67.3741	60.8006	55.6674	71.7443	62.7374	GMOY000788-RA	0.72	0	0	0.78	0	0	-0.1	0.68	0.87
GMOY000791-RA	7.30181	17.2048	3.50964	9.33875	15.0916	9.21692	5.01129	9.77326	4.18308	3.13129	2.94264	3.419	GMOY000791-RA	-1.4	0	0.01	0.06	0.9	0.97	-1.51	0.02	0.11
GMOY000792-RA	1.12915	1.89659	3.03105	2.01893	1.5672	1.21098	2.75621	1.8448	3.50212	11.7134	5.25471	6.82339	GMOY000792-RA	1.14	0	0.01	-0.13	0.77	0.92	1.88	0	0.01
GMOY000793-RA	2.25829	50.8016	38.9251	30.6617	11.1445	19.9139	48.8601	26.6395	51.6562	196.576	44.5599	97.5972	GMOY000793-RA	0.94	0.13	0.34	-0.2	0.77	0.92	1.87	0.01	0.09
GMOY000795-RA	5.64573	5.21563	5.58352	5.48163	2.37983	2.48924	4.5728	3.14729	5.35045	4.34902	5.39483	5.03143	GMOY000795-RA	-0.08	0.74	0.89	-0.8	0.01	0.04	0.68	0.07	0.27
GMOY000796-RA	19.7224	19.0337	23.6901	20.8154	15.0335	18.4338	19.6067	17.6914	29.6221	19.8315	25.0124	24.822	GMOY000796-RA	0.29	0.1	0.29	-0.24	0.19	0.46	0.49	0.04	0.19
GMOY000797-RA	18.9697	22.2172	20.8185	20.6685	18.4582	17.6938	19.1055	18.4192	20.2344	17.1061	21.0188	19.4531	GMOY000797-RA	-0.05	0.78	0.91	-0.17	0.3	0.61	0.08	0.73	0.89
GMOY000798-RA	20.7763	20.0497	15.7934	18.8731	18.3421	18.2993	19.6067	18.7493	15.9541	17.86	19.3373	17.7171	GMOY000798-RA	-0.05	0.82	0.93	-0.02	0.93	0.99	-0.08	0.72	0.89
GMOY000799-RA	175.394	169.948	176.758	174.033	145.866	132.67	152.782	143.773	128.605	124.904	128.005	127.171	GMOY000799-RA	-0.41	0.01	0.04	-0.28	0.07	0.25	-0.18	0.27	0.57
GMOY000800-RA	9.48483	8.12826	6.3014	7.97149	4.70161	5.11304	6.01355	5.27606	11.1387	9.04596	9.73872	9.97445	GMOY000800-RA	0.36	0.08	0.25	-0.6	0.01	0.07	0.92	0	0.05
GMOY000801-RA	14.0014	10.7022	11.5659	12.0898	16.6588	16.0119	13.7184	15.463	12.7924	38.6193	14.9234	22.1117	GMOY000801-RA	0.16	0.41	0.67	0.35	0.07	0.24	0.52	0.13	0.39
GMOY000803-RA	103.731	89.1399	96.0365	96.3024	95.6574	106.028	95.5277	99.0711	99.8103	74.9191	100.19	91.6397	GMOY000803-RA	-0.03	0.83	0.93	0.03	0.83	0.94	-0.11	0.52	0.78
GMOY000805-RA	1.88191	2.91263	1.19647	1.997	3.36658	6.25674	4.76073	4.79468	8.70665	4.81291	6.16552	6.56169	GMOY000805-RA	1.74	0	0	1.24	0	0	0.46	0.3	0.61
GMOY000807-RA	0.677488	0.677355	0.717881	0.690908	1.16089	1.07643	1.31546	1.18426	2.52931	2.2035	1.89169	2.20817	GMOY000807-RA	1.64	0	0	N/A	N/A	N/A	0.9	0.04	0.19
GMOY000808-RA	5.94684	4.60601	4.86564	5.13949	5.97859	6.86224	4.88601	5.90894	3.89124	14.2648	4.06364	7.40655	GMOY000808-RA	-0.5	0.05	0.19	0.19	0.43	0.72	0.33	0.48	0.76
GMOY000809-RA	42.9075	52.8337	53.1232	49.6215	58.2767	51.2649	49.7997	53.1138	41.2958	93.9388	41.8275	59.0207	GMOY000809-RA	-0.28	0.05	0.17	0.09	0.55	0.81	0.15	0.56	0.81
GMOY000810-RA	2.18302	3.0481	2.71199	2.6477	1.79938	1.14371	3.13206	2.02505	3.06435	3.76915	2.38213	3.07188	GMOY000810-RA	0.27	0.38	0.64	-0.39	0.29	0.6	0.6	0.21	0.51
GMOY000811-RA	8.12985	13.5471	13.4802	11.719	6.26881	3.29656	8.01807	5.86115	10.0199	9.7418	8.19734	9.31969	GMOY000811-RA	-0.28	0.22	0.47	-1	0	0.01	0.67	0.09	0.32
GMOY000812-RA	0.602211	0	1.67505	0.759089	1.91547	1.14371	1.69131	1.5835	0.875529	0.347921	0.700627	0.641359	GMOY000812-RA	N/A	N/A	N/A	1.08	0.09	0.29	-1.29	0.07	0.27
GMOY000813-RA	2.33357	2.16754	1.99411	2.16507	3.65681	3.36384	2.75621	3.25895	2.43202	1.56565	2.24201	2.07989	GMOY000813-RA	-0.02	1	1	0.58	0.04	0.17	-0.65	0.09	0.31
GMOY000815-RA	13.3239	13.5471	14.916	13.929	10.9704	8.20777	12.9041	10.6941	12.1601	13.7429	9.5986	11.8339	GMOY000815-RA	-0.18	0.38	0.64	-0.38	0.06	0.23	0.15	0.62	0.84
GMOY000816-RA	103.279	88.1239	87.5017	92.9682	68.4345	63.442	69.1558	67.0108	64.9351	61.988	80.8524	69.2585	GMOY000816-RA	-0.38	0.01	0.06	-0.48	0	0.01	0.05	0.8	0.92
GMOY000817-RA	6.32322	9.3475	8.45504	8.04192	8.01015	7.13134	7.57958	7.57369	8.56073	8.11817	6.65596	7.77828	GMOY000817-RA	-0.01	0.96	0.99	-0.09	0.69	0.88	0.04	0.91	0.98
GMOY000818-RA	0.82804	1.01603	1.1167	0.986925	1.91547	1.21098	1.12754	1.418	1.02145	1.04376	0.980878	1.01536	GMOY000818-RA	0.09	0.87	0.96	0.52	0.2	0.48	-0.48	0.31	0.61
GMOY000819-RA	9.03317	9.48297	10.0503	9.52215	8.41646	8.74599	8.08071	8.41438	9.92266	7.94421	9.31835	9.06174	GMOY000819-RA	-0.03	0.88	0.96	-0.18	0.36	0.67	0.11	0.71	0.89
GMOY000820-RA	288.685	280.56	362.609	310.618	249.766	265.205	303.872	272.948	411.158	291.616	366.708	356.494	GMOY000820-RA	0.23	0.2	0.45	-0.19	0.27	0.58	0.39	0.03	0.17
GMOY000821-RA	59.1672	56.8301	51.7672	55.9215	68.2023	71.8516	61.2004	67.0848	57.3958	52.4781	55.2094	55.0278	GMOY000821-RA	0.02	0.87	0.96	0.26	0.09	0.3	-0.29	0.09	0.32
GMOY000822-RA	8.2804	8.12826	9.33245	8.58037	9.17104	8.20777	9.83466	9.07116	11.3332	9.68381	9.80878	10.2753	GMOY000822-RA	0.31	0.11	0.3	0.08	0.73	0.9	0.18	0.52	0.78
GMOY000823-RA	10.9151	20.1852	20.7388	17.2797	3.1344	3.22929	4.13432	3.49934	18.0456	29.2254	5.53496	17.602	GMOY000823-RA	0.11	0.8	0.92	-2.31	0	0	2.33	0	0
GMOY000824-RA	4.81769	4.33507	3.90846	4.35374	5.28205	4.84393	5.01129	5.04576	3.5994	3.5372	4.97446	4.03702	GMOY000824-RA	-0.08	0.79	0.91	0.21	0.4	0.7	-0.33	0.34	0.64
GMOY000825-RA	39.2943	52.0208	40.999	44.1047	35.4652	30.7455	40.5288	35.5798	33.1242	39.1991	32.6492	34.9909	GMOY000825-RA	-0.28	0.09	0.27	-0.32	0.07	0.24	-0.02	0.91	0.98
GMOY000826-RA	325.721	315.986	341.791	327.833	753.418	856.905	597.471	735.931	809.426	711.093	561.413	693.978	GMOY000826-RA	1.13	0	0	1.16	0	0	-0.08	0.65	0.86
GMOY000827-RA	2.70995	2.43848	2.31317	2.4872	1.97351	2.15286	3.13206	2.41948	2.96707	1.62363	2.38213	2.32428	GMOY000827-RA	-0.05	0.86	0.95	-0.05	0.89	0.97	-0.05	0.93	0.98
GMOY000832-RA	28.0028	29.3295	31.7463	29.6929	28.9062	24.3542	40.3409	31.2004	45.7221	38.4453	37.3434	40.5036	GMOY000832-RA	0.5	0	0.01	0.07	0.73	0.91	0.38	0.08	0.29
GMOY000833-RA	0.677488	1.08377	0.87741	0.879555	0.928712	0.470938	0.876976	0.758875	1.21601	3.94311	0.490439	1.88319	GMOY000833-RA	N/A	N/A	N/A	N/A	N/A	N/A	1.3	0.04	0.18
GMOY000834-RA	4.96824	5.21563	6.70022	5.62803	6.15272	4.44027	6.13883	5.57727	4.96133	52.7101	6.65596	21.4425	GMOY000834-RA	0.15	0.53	0.76	-0.01	0.96	0.99	1.94	0	0.03
GMOY000835-RA	17.2383	19.982	20.8185	19.3463	29.8929	27.718	25.1191	27.5767	23.7852	20.3534	21.5793	21.906	GMOY000835-RA	0.22	0.16	0.39	0.51	0	0.02	-0.33	0.11	0.36
GMOY000836-RA	199.708	220.682	187.686	202.692	193.579	269.376	162.241	208.398	114.305	101.361	163.036	126.234	GMOY000836-RA	-0.65	0	0	0.03	0.86	0.96	-0.72	0	0.02
GMOY000837-RA	33.4227	41.3864	31.826	35.545	34.8267	35.2531	38.2111	36.097	34.778	29.9792	35.5218	33.4263	GMOY000837-RA	-0.05	0.76	0.9	0.02	0.93	0.98	-0.11	0.58	0.82
GMOY000839-RA	28.4545	28.923	24.8865	27.4214	23.508	27.6508	23.2399	24.7996	26.2172	26.0941	29.2162	27.1758	GMOY000839-RA	0.03	0.84	0.94	-0.15	0.36	0.66	0.13	0.51	0.78
GMOY000840-RA	15.6575	12.3279	9.73127	12.5722	7.66188	12.2444	11.9645	10.6236	4.76677	5.91466	7.91709	6.19951	GMOY000840-RA	-0.98	0	0	-0.25	0.3	0.61	-0.78	0.02	0.12
GMOY000841-RA	40.574	61.5038	46.2634	49.4471	144.067	192.546	115.51	150.708	301.279	199.997	186.647	229.308	GMOY000841-RA	2.25	0	0	1.6	0	0	0.61	0.01	0.07
GMOY000843-RA	6.92543	11.786	6.93951	8.5503	5.68836	5.71853	4.69809	5.36833	4.18308	3.82714	5.81521	4.60848	GMOY000843-RA	-0.86	0	0.01	-0.68	0.01	0.06	-0.22	0.56	0.81
GMOY000844-RA	7.00071	5.41884	8.93363	7.11772	5.74641	8.00594	4.94865	6.23367	9.29033	11.5394	13.7323	11.5207	GMOY000844-RA	0.74	0	0.01	-0.2	0.47	0.75	0.88	0.01	0.1
GMOY000846-RA	7.9793	3.72545	5.90257	5.86911	8.35841	10.2261	7.20373	8.59607	1.50786	1.79759	3.22289	2.17611	GMOY000846-RA	-1.4	0	0	0.54	0.06	0.21	-1.99	0	0
GMOY000847-RA	6.92543	6.84128	5.50375	6.42349	8.18428	8.81326	6.7026	7.90005	6.17734	27.0799	7.63684	13.6314	GMOY000847-RA	0.09	0.67	0.85	0.29	0.2	0.47	0.79	0.08	0.29
GMOY000849-RA	262.94	237.887	265.057	255.295	212.965	168.865	243.298	208.376	212.462	233.165	217.545	221.057	GMOY000849-RA	-0.16	0.34	0.6	-0.3	0.09	0.3	0.09	0.62	0.84
GMOY000850-RA	19.873	19.8465	16.7505	18.8233	21.7087	22.2686	18.9803	20.9858	19.2616	121.019	21.7195	53.9999	GMOY000850-RA	-0.02	0.9	0.97	0.15	0.38	0.69	1.36	0	0.04
GMOY000851-RA	10.2376	12.1924	11.9647	11.4649	26.9907	27.7853	27.6247	27.4669	13.7653	128.209	16.2546	52.743	GMOY000851-RA	0.38	0.04	0.15	1.25	0	0	0.94	0.09	0.32
GMOY000852-RA	0.752764	0.812826	1.1167	0.894098	1.21894	2.08558	1.19018	1.49823	1.45921	0.463895	1.26113	1.06141	GMOY000852-RA	0.29	0.55	0.77	0.73	0.08	0.27	-0.49	0.35	0.65
GMOY000853-RA	22.3571	27.4329	22.5734	24.1211	15.0916	22.8741	13.5305	17.1654	17.6565	21.4552	21.159	20.0902	GMOY000853-RA	-0.22	0.22	0.46	-0.5	0.02	0.09	0.23	0.39	0.69
GMOY000854-RA	41.1762	46.9407	40.5204	42.8791	56.9997	48.9102	68.78	58.23	58.4172	55.2035	50.3751	54.6653	GMOY000854-RA	0.4	0.01	0.03	0.44	0.01	0.05	-0.09	0.64	0.85
GMOY000856-RA	8.12985	7.65411	7.09904	7.62767	5.92054	6.6604	6.7026	6.42785	7.44199	10.7856	7.21646	8.48134	GMOY000856-RA	-0.03	0.88	0.96	-0.25	0.23	0.53	0.4	0.21	0.5
GMOY000857-RA	93.4933	92.0525	104.571	96.7057	94.4384	73.5336	105.989	91.3203	103.361	192.574	96.5465	130.827	GMOY000857-RA	0.1	0.52	0.75	-0.09	0.61	0.84	0.52	0.03	0.15
GMOY000858-RA	219.506	192.843	188.005	200.118	209.599	194.632	193.185	199.139	166.302	340.847	191.061	232.737	GMOY000858-RA	-0.14	0.4	0.65	-0.01	0.93	0.99	0.22	0.31	0.62
GMOY000859-RA	17.9158	15.8501	13.6397	15.8019	14.6853	14.7336	15.9735	15.1308	20.2344	43.8381	24.3818	29.4848	GMOY000859-RA	0.46	0.01	0.05	-0.07	0.71	0.89	0.96	0	0.03
GMOY000860-RA	1.80663	1.89659	1.91435	1.87253	0.870668	1.54737	1.19018	1.20274	2.57795	2.26149	1.68151	2.17365	GMOY000860-RA	0.28	0.4	0.65	-0.65	0.07	0.24	0.87	0.04	0.19
GMOY000861-RA	18.518	18.4918	19.4625	18.8241	25.9459	33.773	14.0943	24.6044	24.077	16.7002	20.0379	20.2717	GMOY000861-RA	0.15	0.38	0.64	0.38	0.13	0.38	-0.28	0.32	0.62
GMOY000862-RA	235.239	230.978	261.229	242.482	208.496	225.445	257.33	230.423	264.312	262.217	239.194	255.241	GMOY000862-RA	0.12	0.45	0.7	-0.08	0.63	0.85	0.15	0.37	0.66
GMOY000863-RA	45.0906	41.7928	41.9561	42.9465	33.6078	38.3478	37.71	36.5552	49.4187	34.6182	43.7192	42.5854	GMOY000863-RA	0.03	0.85	0.95	-0.24	0.11	0.34	0.22	0.25	0.55
GMOY000864-RA	48.3274	51.8854	51.8469	50.6866	52.5303	50.5922	54.2472	52.4566	46.8408	43.7221	52.5471	47.7033	GMOY000864-RA	-0.04	0.74	0.89	0.04	0.76	0.92	-0.14	0.44	0.72
GMOY000866-RA	5.49518	7.11223	9.17292	7.26011	11.667	9.14965	8.58184	9.79948	8.65801	5.56674	9.10816	7.77764	GMOY000866-RA	0.14	0.59	0.81	0.43	0.08	0.27	-0.33	0.34	0.64
GMOY000867-RA	2.10774	2.98036	2.55246	2.54685	1.62525	2.75835	1.37811	1.92057	2.33474	8.872	1.96176	4.3895	GMOY000867-RA	-0.2	0.55	0.77	-0.42	0.23	0.53	1.19	0.03	0.16
GMOY000868-RA	2.40884	1.96433	2.87152	2.4149	2.49591	2.69107	3.38262	2.85654	3.25891	26.558	2.4522	10.7564	GMOY000868-RA	0.13	0.7	0.87	0.24	0.44	0.73	1.91	0	0.04
GMOY000869-RA	1.35498	1.89659	1.99411	1.74856	1.50916	2.28741	2.56829	2.12162	2.72387	36.6477	2.94264	14.1047	GMOY000869-RA	0.6	0.05	0.19	0.27	0.44	0.73	2.73	0	0.01
GMOY000870-RA	86.4173	72.4092	76.4144	78.4136	77.5475	86.8544	67.5272	77.3097	78.5544	80.6598	94.1643	84.4595	GMOY000870-RA	0.15	0.3	0.55	-0.03	0.87	0.96	0.13	0.47	0.74
GMOY000871-RA	3.16161	3.11583	2.95129	3.07624	2.67005	2.08558	4.88601	3.21388	4.0858	2.37746	3.5732	3.34549	GMOY000871-RA	0.16	0.59	0.8	0.06	0.9	0.97	0.06	0.91	0.98
GMOY000873-RA	7.60292	5.96072	8.13598	7.23321	11.6089	10.4279	13.2173	11.7514	12.3547	10.0897	11.4202	11.2882	GMOY000873-RA	0.69	0	0.01	0.7	0	0.01	-0.06	0.85	0.95
GMOY000874-RA	49.306	36.7804	43.6312	43.2392	37.4387	40.2988	38.9628	38.9001	48.4946	39.4311	42.8784	43.6014	GMOY000874-RA	0.06	0.71	0.87	-0.16	0.32	0.63	0.17	0.38	0.68
GMOY000875-RA	59.8447	55.2721	61.0996	58.7388	64.4294	61.0201	58.6948	61.3814	52.3372	152.506	54.4388	86.4272	GMOY000875-RA	-0.15	0.24	0.5	0.06	0.7	0.89	0.49	0.1	0.32
GMOY000876-RA	5.34462	6.09619	5.50375	5.64819	6.21076	4.50755	7.39165	6.03666	6.22598	15.8884	6.09546	9.40328	GMOY000876-RA	0.13	0.56	0.78	0.09	0.73	0.91	0.64	0.11	0.35
GMOY000877-RA	46.295	52.4273	52.2458	50.3227	52.6464	37.9441	73.7286	54.773	58.174	90.1696	52.4069	66.9169	GMOY000877-RA	0.48	0.02	0.11	0.12	0.57	0.82	0.29	0.24	0.54
GMOY000878-RA	10.7645	12.1247	10.1301	11.0064	10.7963	9.2842	9.33353	9.80467	8.80393	13.163	9.31835	10.4284	GMOY000878-RA	-0.33	0.08	0.24	-0.17	0.38	0.68	0.09	0.77	0.91
GMOY000879-RA	4.1402	3.72545	3.66917	3.84494	5.68836	3.16201	5.07393	4.64144	2.77251	6.08862	4.83433	4.56515	GMOY000879-RA	-0.14	0.64	0.83	0.27	0.34	0.65	-0.03	0.96	0.99
GMOY000882-RA	536.42	561.595	513.045	537.02	435.508	489.977	446.005	457.163	430.322	344.268	465.847	413.479	GMOY000882-RA	-0.34	0.04	0.16	-0.24	0.15	0.4	-0.14	0.4	0.69
GMOY000883-RA	3.23689	1.89659	2.23341	2.45563	1.27698	2.42197	1.31546	1.67147	2.57795	2.37746	1.40125	2.11889	GMOY000883-RA	-0.14	0.68	0.86	-0.57	0.13	0.36	0.36	0.45	0.73
GMOY000886-RA	45.9939	50.3952	48.2575	48.2155	81.4365	84.6342	65.2094	77.0934	57.0553	48.9989	54.5088	53.521	GMOY000886-RA	0.19	0.14	0.36	0.67	0	0	-0.53	0	0.03
GMOY000887-RA	6.77488	8.53467	8.69433	8.00129	11.5509	9.68786	11.0875	10.7754	6.56647	8.75602	7.49671	7.6064	GMOY000887-RA	-0.09	0.68	0.85	0.42	0.04	0.17	-0.5	0.09	0.31
GMOY000889-RA	12.4959	13.6148	12.8421	12.9843	19.6771	23.0759	19.1055	20.6195	16.8296	13.9169	15.9743	15.5736	GMOY000889-RA	0.31	0.07	0.23	0.66	0	0	-0.4	0.09	0.32
GMOY000890-RA	0.82804	0.880561	0.957174	0.888592	0.870668	2.69107	0.876976	1.47957	3.64804	2.72538	2.73245	3.03529	GMOY000890-RA	1.82	0	0	N/A	N/A	N/A	1.05	0.03	0.16
GMOY000891-RA	34.1755	33.9355	25.2854	31.1321	34.5365	51.0631	18.9176	34.8391	25.2444	20.0635	31.8786	25.7288	GMOY000891-RA	-0.26	0.16	0.4	0.15	0.57	0.82	-0.44	0.13	0.38
GMOY000892-RA	37.7888	35.6966	33.7404	35.7419	43.4173	35.6567	32.8866	37.3202	37.0641	27.4278	35.8721	33.4547	GMOY000892-RA	-0.07	0.63	0.82	0.06	0.74	0.91	-0.16	0.44	0.72
GMOY000895-RA	29.2825	30.4132	31.0284	30.2414	35.5813	46.0173	41.4684	41.0224	49.8565	39.6051	50.6554	46.7056	GMOY000895-RA	0.67	0	0	0.43	0.01	0.04	0.19	0.31	0.62
GMOY000896-RA	2.8605	3.2513	3.11082	3.07421	3.48267	1.88375	2.94413	2.77019	1.89698	10.0317	1.89169	4.6068	GMOY000896-RA	-0.71	0.01	0.07	-0.15	0.62	0.84	0.73	0.2	0.49
GMOY000897-RA	0.903317	1.28697	0.478587	0.889626	2.20569	0.941875	0.501129	1.21623	0.97281	2.08753	1.05094	1.37043	GMOY000897-RA	-0.09	0.93	0.98	N/A	N/A	N/A	0.16	0.81	0.93
GMOY000899-RA	0.301106	0.0677355	0.957174	0.442005	1.10285	0.134554	0.438488	0.558629	93.1952	148.041	44.0695	95.1017	GMOY000899-RA	7.85	0	0	N/A	N/A	N/A	7.37	0	0
GMOY000900-RA	0.903317	2.91263	2.15364	1.98986	6.61708	3.09473	2.443	4.0516	4.23172	0.92779	8.54766	4.56906	GMOY000900-RA	1.2	0.04	0.15	1.02	0.02	0.1	0.17	0.8	0.93
GMOY000901-RA	24.4648	26.8232	22.2543	24.5141	32.2728	27.8526	30.3183	30.1479	21.3045	17.1641	24.1016	20.8567	GMOY000901-RA	-0.2	0.24	0.49	0.29	0.07	0.25	-0.53	0.01	0.1
GMOY000903-RA	160.113	117.386	104.89	127.463	115.799	116.322	96.0915	109.404	93.8275	108.725	119.597	107.383	GMOY000903-RA	-0.25	0.17	0.41	-0.23	0.23	0.52	-0.03	0.89	0.97
GMOY000904-RA	75.6528	68.3451	70.9904	71.6628	84.4548	96.1386	74.6056	85.0663	93.1952	88.1401	92.4828	91.2727	GMOY000904-RA	0.39	0	0.03	0.24	0.13	0.37	0.1	0.54	0.79
GMOY000905-RA	131.96	134.794	146.288	137.68	156.314	148.884	166.124	157.107	146.894	156.623	168.01	157.176	GMOY000905-RA	0.24	0.13	0.34	0.18	0.24	0.53	0	1	1
GMOY000906-RA	17.3888	17.1371	18.4256	17.6505	10.3319	11.4371	9.64674	10.4719	11.1387	10.2057	14.2928	11.8791	GMOY000906-RA	-0.53	0	0.02	-0.76	0	0	0.18	0.5	0.76
GMOY000907-RA	6.92543	9.5507	7.65739	8.04451	8.12623	6.52585	6.63996	7.09735	6.71239	7.01641	8.75784	7.49555	GMOY000907-RA	-0.07	0.79	0.92	-0.19	0.42	0.71	0.08	0.83	0.94
GMOY000908-RA	4.1402	4.13186	3.50964	3.92723	2.612	2.69107	3.31998	2.87435	2.96707	2.43545	2.73245	2.71166	GMOY000908-RA	-0.49	0.06	0.2	-0.46	0.09	0.29	-0.08	0.84	0.94
GMOY000915-RA	24.3896	17.0016	18.7447	20.0453	19.8512	24.2197	20.5463	21.5391	28.552	21.2232	23.5411	24.4388	GMOY000915-RA	0.33	0.07	0.23	0.1	0.62	0.84	0.18	0.42	0.71
GMOY000917-RA	8.43096	7.04449	8.61457	8.03	9.11299	7.2659	6.57732	7.65207	5.93414	5.7407	7.35659	6.34381	GMOY000917-RA	-0.33	0.12	0.33	-0.07	0.76	0.92	-0.27	0.43	0.72
GMOY000921-RA	2.10774	2.30301	1.1167	1.84248	2.67005	1.61464	0.689053	1.65791	3.25891	2.31948	5.18464	3.58768	GMOY000921-RA	0.97	0.01	0.04	-0.16	0.73	0.91	1.1	0.03	0.16
GMOY000922-RA	217.85	249.741	219.592	229.061	271.01	303.889	250.565	275.155	343.645	279.497	338.193	320.445	GMOY000922-RA	0.53	0	0.01	0.26	0.12	0.35	0.22	0.19	0.48
GMOY000923-RA	5.79628	5.28337	6.22163	5.76709	7.4297	8.88054	6.3894	7.56655	7.39335	5.21882	7.07634	6.56284	GMOY000923-RA	0.23	0.31	0.57	0.39	0.09	0.3	-0.2	0.55	0.8
GMOY000926-RA	4.74241	7.51864	7.01928	6.42678	5.68836	6.72768	6.7026	6.37288	5.69094	4.29103	6.0254	5.33579	GMOY000926-RA	-0.23	0.35	0.61	-0.02	0.95	0.99	-0.26	0.46	0.73
GMOY000929-RA	118.937	129.578	143.576	130.697	137.333	110.603	152.343	133.427	141.398	143.17	142.578	142.382	GMOY000929-RA	0.17	0.29	0.55	0.02	0.89	0.97	0.09	0.59	0.83
GMOY000930-RA	85.2129	100.858	118.131	101.401	104.422	104.01	127.851	112.094	123.109	149.606	113.362	128.692	GMOY000930-RA	0.39	0.04	0.14	0.14	0.42	0.72	0.2	0.29	0.59
GMOY000931-RA	3.16161	1.76112	2.15364	2.35879	1.50916	2.6238	2.19244	2.10846	1.7997	1.10175	1.89169	1.59771	GMOY000931-RA	-0.58	0.1	0.29	-0.17	0.63	0.85	-0.4	0.36	0.66
GMOY000932-RA	336.26	301.152	348.651	328.687	279.717	262.312	292.033	278.021	270.538	266.45	265.748	267.579	GMOY000932-RA	-0.25	0.12	0.33	-0.25	0.13	0.37	-0.06	0.73	0.9
GMOY000933-RA	98.8379	123.414	119.009	113.754	109.298	114.774	107.116	110.396	99.9562	91.5033	106.145	99.2015	GMOY000933-RA	-0.16	0.32	0.58	-0.05	0.76	0.91	-0.15	0.35	0.65
GMOY000934-RA	40.7998	43.0798	42.8335	42.2377	43.069	48.372	41.3432	44.2614	51.1212	36.5897	45.0503	44.2537	GMOY000934-RA	0.11	0.45	0.7	0.06	0.68	0.88	0	1	1
GMOY000935-RA	76.4808	74.5768	76.6537	75.9038	79.8693	73.399	93.3353	82.2012	80.1109	182.369	80.9925	114.491	GMOY000935-RA	0.12	0.38	0.64	0.11	0.49	0.76	0.48	0.06	0.25
GMOY000936-RA	26.6478	30.21	29.0343	28.6307	30.7056	27.0453	30.9447	29.5652	27.2873	51.8983	29.3563	36.1806	GMOY000936-RA	0.03	0.82	0.93	0.04	0.8	0.93	0.29	0.22	0.51
GMOY000937-RA	266.629	206.661	262.186	245.159	214.591	189.519	215.172	206.427	180.505	150.708	216.214	182.475	GMOY000937-RA	-0.39	0.03	0.12	-0.25	0.14	0.38	-0.18	0.33	0.63
GMOY000938-RA	70.4587	72.8834	77.1323	73.4915	56.2451	50.5249	63.5808	56.7836	60.3142	64.5394	67.4704	64.108	GMOY000938-RA	-0.15	0.29	0.55	-0.38	0.01	0.08	0.17	0.31	0.61
GMOY000939-RA	217.248	178.077	163.916	186.413	172.508	159.244	134.741	155.498	105.89	113.016	139.565	119.491	GMOY000939-RA	-0.6	0	0.01	-0.27	0.13	0.37	-0.38	0.04	0.19
GMOY000940-RA	21.9807	21.4044	22.0948	21.8266	26.12	24.8251	22.864	24.6031	22.7637	26.616	21.4392	23.6063	GMOY000940-RA	0.06	0.7	0.87	0.17	0.3	0.61	-0.06	0.79	0.92
GMOY000942-RA	20.4752	20.7948	20.4995	20.5898	23.6822	22.9414	22.0497	22.8911	25.2444	53.6379	23.2608	34.0477	GMOY000942-RA	0.18	0.24	0.49	0.15	0.36	0.66	0.57	0.05	0.21
GMOY000943-RA	3.53799	4.33507	2.79176	3.55494	4.41138	5.11304	5.38714	4.97052	4.91269	10.0897	5.11458	6.70566	GMOY000943-RA	0.41	0.12	0.32	0.47	0.07	0.26	0.43	0.26	0.56
GMOY000945-RA	18.8944	16.8661	14.0386	16.5997	29.1384	23.0087	28.1259	26.7576	25.2444	26.9639	34.611	28.9398	GMOY000945-RA	0.84	0	0	0.68	0	0	0.11	0.63	0.85
GMOY000946-RA	10.6892	11.1764	8.69433	10.1866	7.31361	6.32402	5.6377	6.42511	7.6852	7.24836	7.91709	7.61688	GMOY000946-RA	-0.38	0.05	0.19	-0.67	0	0.02	0.24	0.46	0.73
GMOY000950-RA	0.602211	1.08377	1.1167	0.934227	1.21894	0.941875	1.19018	1.117	1.75106	1.21772	1.26113	1.40997	GMOY000950-RA	0.64	0.11	0.3	0.25	0.57	0.82	0.34	0.51	0.77
GMOY000951-RA	76.4808	88.8012	90.1339	85.1386	84.5709	72.1207	88.5119	81.7345	66.832	66.569	77.1391	70.18	GMOY000951-RA	-0.23	0.1	0.3	-0.06	0.69	0.88	-0.22	0.2	0.49
GMOY000952-RA	11.8184	13.0729	12.2837	12.3917	13.002	12.9844	13.5931	13.1932	13.4248	10.2637	11.7705	11.8197	GMOY000952-RA	-0.02	0.9	0.97	0.08	0.65	0.86	-0.16	0.55	0.8
GMOY000953-RA	22.5076	28.0425	29.4331	26.6611	32.2728	33.4366	30.0051	31.9048	48.8351	32.0668	39.9358	40.2792	GMOY000953-RA	0.63	0	0	0.25	0.12	0.36	0.34	0.11	0.36
GMOY000954-RA	121.647	115.421	120.843	119.304	108.253	124.866	112.441	115.187	125.492	99.6795	130.527	118.566	GMOY000954-RA	0.03	0.84	0.94	-0.06	0.71	0.9	0.04	0.81	0.93
GMOY000955-RA	309.461	259.088	299.197	289.249	459.132	407.63	398.335	421.699	529.792	320.784	322.289	390.955	GMOY000955-RA	0.47	0.02	0.1	0.54	0	0.01	-0.11	0.59	0.83
GMOY000956-RA	1.20442	0.948297	1.75482	1.30251	0.986757	0.336384	1.12754	0.816894	1.65378	1.56565	1.89169	1.70371	GMOY000956-RA	0.44	0.26	0.51	-0.65	0.15	0.4	1.04	0.05	0.22
GMOY000957-RA	30.7128	30.9551	28.3164	29.9948	21.5345	24.3542	18.855	21.5812	27.7251	22.4409	30.127	26.7643	GMOY000957-RA	-0.13	0.41	0.67	-0.48	0	0.03	0.31	0.15	0.42
GMOY000958-RA	7.30181	8.12826	9.09315	8.17441	12.4215	11.8407	10.2731	11.5118	9.24169	8.69804	8.82791	8.92254	GMOY000958-RA	0.17	0.38	0.64	0.49	0.02	0.08	-0.37	0.2	0.49
GMOY000959-RA	65.0388	68.2774	62.6949	65.337	90.3753	87.9981	69.2185	82.5306	69.6532	55.2615	61.7253	62.2133	GMOY000959-RA	-0.03	0.84	0.94	0.33	0.04	0.17	-0.41	0.02	0.14
GMOY000960-RA	0.602211	1.01603	0.159529	0.592591	0.696534	0.874599	0.56377	0.711634	1.89698	0.985777	1.33119	1.40465	GMOY000960-RA	1.25	0.01	0.05	N/A	N/A	N/A	0.98	0.09	0.31
GMOY000961-RA	65.2646	46.4665	39.5632	50.4315	62.514	83.0196	53.6208	66.3848	39.7879	32.2407	44.63	38.8862	GMOY000961-RA	-0.34	0.06	0.21	0.39	0.07	0.24	-0.77	0	0.01
GMOY000962-RA	69.1037	67.0581	54.3994	63.5204	86.4283	90.7564	55.3748	77.5198	76.5115	53.4059	75.3175	68.4116	GMOY000962-RA	0.14	0.37	0.63	0.28	0.15	0.41	-0.18	0.4	0.7
GMOY000963-RA	11.3667	12.6665	13.3207	12.4513	6.84925	6.45857	7.4543	6.92071	9.82538	252.939	14.7832	92.5158	GMOY000963-RA	-0.01	0.96	0.99	-0.85	0	0	3.74	0	0
GMOY000964-RA	27.8523	29.3972	30.8689	29.3728	21.9989	21.7977	27.061	23.6192	41.6849	37.8075	32.7894	37.4272	GMOY000964-RA	0.4	0.01	0.05	-0.32	0.05	0.21	0.67	0	0.02
GMOY000966-RA	79.1908	59.404	74.2608	70.9518	70.6402	84.6342	85.7557	80.3434	135.95	112.9	93.6038	114.151	GMOY000966-RA	0.73	0	0	0.17	0.31	0.62	0.51	0.01	0.06
GMOY000968-RA	7.52764	5.08016	5.50375	6.03718	5.97859	3.09473	5.88827	4.9872	4.23172	5.10285	3.43307	4.25588	GMOY000968-RA	-0.44	0.1	0.29	-0.28	0.34	0.64	-0.23	0.57	0.81
GMOY000970-RA	107.721	102.552	113.585	107.952	149.755	159.11	142.258	150.374	137.215	153.607	120.648	137.157	GMOY000970-RA	0.34	0.03	0.13	0.47	0	0.02	-0.13	0.43	0.72
GMOY000971-RA	9.93648	9.00882	9.73127	9.55886	12.5376	12.1771	10.8369	11.8505	16.4405	11.1335	14.9234	14.1658	GMOY000971-RA	0.55	0.01	0.05	0.3	0.11	0.33	0.26	0.35	0.65
GMOY000974-RA	8.2804	6.97675	7.81692	7.69136	4.23725	5.78581	4.00903	4.67736	5.00997	7.48031	3.92351	5.47126	GMOY000974-RA	-0.42	0.12	0.33	-0.73	0	0.02	0.23	0.56	0.81
GMOY000975-RA	86.6431	81.0116	81.7586	83.1378	67.738	76.561	74.4803	72.9264	80.1595	81.9355	67.1201	76.405	GMOY000975-RA	-0.07	0.64	0.83	-0.2	0.19	0.47	0.07	0.68	0.88
GMOY000976-RA	52.016	50.4629	54.5589	52.346	61.4692	59.3382	58.1936	59.667	54.6233	60.8283	52.6872	56.0462	GMOY000976-RA	0.1	0.46	0.71	0.18	0.21	0.5	-0.09	0.6	0.83
GMOY000978-RA	24.9165	21.2689	18.5851	21.5902	24.4367	26.5743	17.4769	22.8293	18.6293	170.25	26.4137	71.7642	GMOY000978-RA	-0.04	0.84	0.94	0.07	0.72	0.9	1.65	0	0.03
GMOY000979-RA	71.5126	42.8766	40.999	51.796	62.2818	55.6379	38.8375	52.2524	47.8136	529.536	45.4707	207.607	GMOY000979-RA	-0.17	0.39	0.64	0	0.99	1	1.99	0	0.02
GMOY000980-RA	132.035	125.717	131.771	129.841	124.622	122.578	137.121	128.107	140.279	156.565	123.03	139.958	GMOY000980-RA	0.06	0.69	0.86	-0.03	0.87	0.96	0.13	0.44	0.72
GMOY000981-RA	157.704	115.218	103.215	125.379	99.024	106.163	80.7444	95.3104	86.6774	125.078	103.202	104.986	GMOY000981-RA	-0.43	0.02	0.09	-0.4	0.04	0.16	0.14	0.51	0.77
GMOY000982-RA	4.59186	7.72184	7.4181	6.57727	7.02339	6.05491	10.4611	7.84646	10.2145	40.7068	8.2674	19.7296	GMOY000982-RA	0.62	0.01	0.06	0.25	0.38	0.68	1.33	0.01	0.05
GMOY000983-RA	15.5822	17.2048	14.9957	15.9276	16.3105	14.5991	16.0988	15.6695	12.5492	29.9212	10.9999	17.8234	GMOY000983-RA	-0.47	0.01	0.05	-0.03	0.87	0.96	0.19	0.57	0.81
GMOY000984-RA	6.24794	6.09619	4.70611	5.68341	8.41646	7.80411	8.5192	8.24659	7.15015	8.29213	6.65596	7.36608	GMOY000984-RA	0.42	0.07	0.22	0.53	0.02	0.09	-0.16	0.6	0.83
GMOY000985-RA	36.8102	37.7964	36.2131	36.9399	35.175	33.7057	34.2021	34.3609	33.8051	32.3567	33.9804	33.3808	GMOY000985-RA	-0.1	0.47	0.72	-0.11	0.45	0.74	-0.04	0.82	0.93
GMOY000987-RA	14.98	0.474148	0.239294	5.23115	0.812623	0.403661	1.19018	0.802155	1.60514	4.0011	1.40125	2.33583	GMOY000987-RA	-1.08	0.26	0.51	N/A	N/A	N/A	1.53	0.11	0.34
GMOY000988-RA	13.8509	14.9018	15.4743	14.7423	12.2474	13.6572	16.1614	14.022	14.3489	11.7713	12.7514	12.9572	GMOY000988-RA	-0.14	0.41	0.67	-0.08	0.67	0.87	-0.11	0.65	0.86
GMOY000989-RA	71.2115	72.0705	76.2549	73.179	74.8774	81.2704	70.4713	75.5397	63.5731	311.68	68.6615	147.971	GMOY000989-RA	-0.18	0.18	0.42	0.04	0.8	0.93	0.97	0.02	0.11
GMOY000990-RA	18.8191	23.5042	27.8378	23.387	26.4103	20.8558	20.6089	22.625	16.0514	152.158	17.0953	61.7681	GMOY000990-RA	-0.43	0.02	0.09	-0.05	0.79	0.93	1.45	0.01	0.08
GMOY000995-RA	16.7866	16.1888	15.7934	16.2563	17.3553	13.5899	13.5931	14.8461	13.7166	14.2648	15.9042	14.6285	GMOY000995-RA	-0.11	0.53	0.76	-0.14	0.46	0.74	-0.02	0.94	0.98
GMOY000996-RA	12.1195	9.82164	12.1242	11.3551	10.5061	9.55331	9.20825	9.75587	12.0628	10.0317	10.7897	10.9614	GMOY000996-RA	0	0.99	1	-0.22	0.26	0.56	0.17	0.56	0.8
GMOY000997-RA	7.07598	6.02846	6.38116	6.4952	7.08143	6.45857	5.07393	6.20465	4.76677	5.33479	5.39483	5.16546	GMOY000997-RA	-0.39	0.08	0.25	-0.07	0.77	0.92	-0.27	0.43	0.72
GMOY000998-RA	7.90402	7.4509	7.4181	7.59101	5.57227	5.98764	8.01807	6.52599	7.00423	6.49453	7.35659	6.95178	GMOY000998-RA	-0.09	0.66	0.84	-0.22	0.33	0.64	0.09	0.79	0.92
GMOY000999-RA	2.03246	2.43848	1.91435	2.12843	1.91547	1.88375	2.38036	2.05986	2.48066	1.73961	2.17195	2.13074	GMOY000999-RA	0.04	0.92	0.98	-0.06	0.92	0.98	0.05	0.92	0.98
GMOY001000-RA	28.0781	28.0425	25.6842	27.2683	22.7535	19.0393	24.3674	22.0534	28.2601	24.5285	30.4072	27.7319	GMOY001000-RA	0.07	0.66	0.84	-0.31	0.06	0.23	0.33	0.11	0.36
GMOY001002-RA	26.949	24.2493	28.4759	26.5581	22.5213	22.605	23.8036	22.9766	21.11	20.4114	25.5729	22.3648	GMOY001002-RA	-0.21	0.2	0.44	-0.21	0.19	0.46	-0.04	0.85	0.95
GMOY001003-RA	72.3406	63.4004	64.2902	66.6771	61.7013	62.5002	54.1846	59.462	59.3414	46.0996	66.0692	57.1701	GMOY001003-RA	-0.18	0.22	0.47	-0.17	0.26	0.57	-0.06	0.76	0.91
GMOY001004-RA	43.7356	43.6216	53.2029	46.8534	46.4937	42.7881	41.2805	43.5207	34.1943	38.9672	40.6364	37.9326	GMOY001004-RA	-0.26	0.09	0.27	-0.11	0.46	0.75	-0.2	0.29	0.6
GMOY001005-RA	2.18302	2.91263	2.15364	2.41643	2.03156	1.68192	1.62867	1.78072	1.75106	7.82823	1.82163	3.80031	GMOY001005-RA	-0.44	0.17	0.4	-0.45	0.16	0.41	1.09	0.04	0.2
GMOY001006-RA	14.7542	16.0533	15.4743	15.4273	15.2657	15.4064	18.7297	16.4673	13.2302	64.8873	14.0125	30.71	GMOY001006-RA	-0.16	0.33	0.59	0.09	0.64	0.85	0.9	0.04	0.2
GMOY001009-RA	64.1355	59.4717	67.1617	63.5897	54.5038	61.9619	69.4064	61.9574	87.3583	71.9038	67.4704	75.5775	GMOY001009-RA	0.3	0.05	0.18	-0.04	0.78	0.93	0.29	0.1	0.33
GMOY001010-RA	16.2597	16.9339	19.8614	17.685	17.2973	15.7428	16.2241	16.4214	16.8296	12.0613	18.5666	15.8192	GMOY001010-RA	-0.13	0.49	0.73	-0.11	0.53	0.79	-0.06	0.84	0.94
GMOY001013-RA	266.629	277.715	264.34	269.561	411.652	473.091	350.039	411.594	292.864	247.256	336.231	292.117	GMOY001013-RA	0.16	0.33	0.59	0.6	0	0	-0.49	0.03	0.16
GMOY001014-RA	45.5422	33.8677	46.9015	42.1038	25.9459	37.1368	14.9086	25.9971	34.3888	37.3436	45.1204	38.9509	GMOY001014-RA	-0.07	0.68	0.86	-0.7	0.01	0.04	0.58	0.04	0.18
GMOY001015-RA	5.04352	5.3511	5.90257	5.4324	5.3401	6.12219	6.32676	5.92968	7.24743	8.46609	4.55408	6.75587	GMOY001015-RA	0.02	0.96	0.99	0.12	0.61	0.84	0.19	0.6	0.83
GMOY001016-RA	21.3032	19.3046	18.9042	19.8373	21.1863	18.703	19.0429	19.644	16.1	15.7145	18.7068	16.8404	GMOY001016-RA	-0.19	0.24	0.49	-0.02	0.91	0.98	-0.22	0.34	0.64
GMOY001018-RA	55.6293	42.8766	45.7051	48.0703	39.9346	26.7089	39.965	35.5362	39.8366	37.5755	35.0314	37.4811	GMOY001018-RA	-0.31	0.04	0.15	-0.44	0.02	0.09	0.08	0.72	0.89
GMOY001023-RA	15.9586	13.0729	12.9219	13.9845	9.86757	9.75514	5.88827	8.50366	8.94985	9.50985	9.38841	9.2827	GMOY001023-RA	-0.54	0	0.03	-0.72	0	0.01	0.13	0.7	0.88
GMOY001024-RA	17.6147	21.6754	18.1065	19.1322	30.2412	30.14	23.4278	27.9363	23.542	16.5263	29.2862	23.1182	GMOY001024-RA	0.3	0.11	0.31	0.54	0	0.02	-0.27	0.25	0.56
GMOY001025-RA	67.2971	62.9263	66.8427	65.6887	62.572	71.8516	67.5272	67.3169	76.7547	67.4968	66.9099	70.3871	GMOY001025-RA	0.15	0.3	0.56	0.03	0.85	0.95	0.07	0.7	0.88
GMOY001026-RA	27.4759	27.9748	25.8437	27.0981	24.4367	24.6906	27.061	25.3961	25.3417	24.5285	29.5665	26.4789	GMOY001026-RA	0.01	0.96	0.99	-0.1	0.53	0.79	0.06	0.77	0.91
GMOY001028-RA	27.2501	26.6878	25.3651	26.4343	21.5926	23.2778	18.2912	21.0539	14.5921	41.4026	15.624	23.8729	GMOY001028-RA	-0.87	0	0	-0.34	0.04	0.18	0.18	0.61	0.84
GMOY001029-RA	56.3067	48.7695	50.1719	51.7494	44.288	46.7574	44.9137	45.3197	47.084	52.942	57.2413	52.4224	GMOY001029-RA	0.07	0.65	0.84	-0.2	0.18	0.45	0.21	0.27	0.57
GMOY001030-RA	11.0656	9.41523	10.848	10.4429	9.17104	8.94782	9.8973	9.33872	10.3118	9.91576	9.31835	9.84863	GMOY001030-RA	-0.03	0.87	0.95	-0.17	0.39	0.69	0.08	0.78	0.92
GMOY001031-RA	5.87156	5.68978	4.78587	5.44907	2.612	2.75835	3.06942	2.81326	2.38338	2.6674	3.0127	2.68783	GMOY001031-RA	-0.98	0	0	-0.96	0	0	-0.07	0.86	0.95
GMOY001033-RA	134.067	111.154	107.921	117.714	117.308	94.6585	92.8342	101.6	114.402	109.073	97.8076	107.094	GMOY001033-RA	-0.15	0.35	0.61	-0.22	0.2	0.47	0.08	0.68	0.87
GMOY001034-RA	38.3157	35.087	33.1023	35.5016	32.2147	36.935	33.1372	34.0956	44.9438	32.0668	36.3626	37.791	GMOY001034-RA	0.13	0.38	0.64	-0.07	0.68	0.88	0.15	0.45	0.73
GMOY001035-RA	79.5672	72.2738	68.757	73.5326	82.075	71.5153	67.7777	73.7893	69.41	79.558	73.0054	73.9911	GMOY001035-RA	-0.05	0.73	0.88	0	0.99	1	0	0.98	1
GMOY001039-RA	6.17266	4.67375	4.06799	4.97147	1.74134	3.36384	2.75621	2.62046	4.66949	3.65317	3.50314	3.94193	GMOY001039-RA	-0.28	0.28	0.54	-0.94	0	0.02	0.6	0.14	0.4
GMOY001042-RA	11.7431	9.68617	10.2896	10.573	7.31361	8.94782	6.7026	7.65468	7.05287	5.50876	7.91709	6.82624	GMOY001042-RA	-0.59	0	0.02	-0.47	0.03	0.13	-0.17	0.61	0.84
GMOY001043-RA	1652.17	1164.31	1610.05	1475.51	1781.04	2095.74	2034.83	1970.54	1625.86	1564.66	1798.02	1662.85	GMOY001043-RA	0.22	0.24	0.49	0.41	0.03	0.13	-0.24	0.18	0.47
GMOY001044-RA	44.8647	36.374	36.6119	39.2835	26.2361	30.3418	24.3674	26.9818	25.5363	20.7013	26.9742	24.4039	GMOY001044-RA	-0.65	0	0	-0.55	0	0.01	-0.14	0.49	0.76
GMOY001045-RA	3.61327	5.75752	6.22163	5.19747	4.93379	4.37299	6.20147	5.16942	4.37764	57.8709	4.41395	22.2208	GMOY001045-RA	-0.09	0.78	0.91	-0.01	0.98	1	2.1	0	0.03
GMOY001046-RA	1.2797	1.49018	2.95129	1.90706	1.97351	1.7492	2.38036	2.03436	1.41057	20.1794	1.96176	7.85059	GMOY001046-RA	-0.15	0.74	0.89	0.1	0.82	0.94	1.94	0.01	0.07
GMOY001047-RA	7.9793	8.67014	8.05622	8.23522	8.76472	7.66956	7.39165	7.94198	9.9713	22.7889	9.73872	14.1663	GMOY001047-RA	0.3	0.11	0.31	-0.06	0.78	0.93	0.83	0.02	0.12
GMOY001049-RA	6.24794	5.89299	4.30728	5.48274	2.03156	2.6238	1.87923	2.1782	5.44773	3.82714	4.27383	4.51623	GMOY001049-RA	-0.23	0.36	0.62	-1.34	0	0	1.05	0.01	0.06
GMOY001050-RA	8.05457	10.1603	10.2896	9.50151	16.0203	13.119	17.4769	15.5387	11.0414	9.56784	10.2292	10.2795	GMOY001050-RA	0.11	0.57	0.79	0.7	0	0	-0.6	0.03	0.16
GMOY001051-RA	7.45236	45.2473	37.9679	30.2225	14.337	20.1158	32.6987	22.3838	19.3103	28.7615	25.0825	24.3847	GMOY001051-RA	-0.25	0.56	0.78	-0.44	0.34	0.64	0.12	0.79	0.92
GMOY001052-RA	7.00071	24.6557	14.916	15.5241	9.40321	13.5226	15.4724	12.7994	31.7136	46.4475	26.6939	34.9517	GMOY001052-RA	1.24	0	0	-0.28	0.41	0.71	1.45	0	0.01
GMOY001053-RA	0.150553	0.406413	0.159529	0.238832	0.174134	0.403661	0.250565	0.27612	2.38338	3.30525	2.24201	2.64355	GMOY001053-RA	3.45	0	0	N/A	N/A	N/A	3.24	0	0
GMOY001054-RA	2.78523	40.7768	23.6901	22.4173	14.8594	18.6357	26.184	19.893	19.5535	30.4431	22.28	24.0922	GMOY001054-RA	0.17	0.76	0.9	-0.17	0.75	0.91	0.28	0.62	0.85
GMOY001056-RA	29.8095	36.8481	38.2072	34.9549	34.8848	26.6416	36.833	32.7865	34.2429	31.5449	31.7384	32.5087	GMOY001056-RA	-0.06	0.71	0.87	-0.1	0.58	0.83	-0.01	0.96	0.99
GMOY001058-RA	2.48412	2.70942	2.79176	2.66177	3.71485	3.96933	2.94413	3.54277	3.30755	20.5274	3.43307	9.08933	GMOY001058-RA	0.28	0.32	0.58	0.4	0.14	0.39	1.36	0.02	0.11
GMOY001059-RA	6.47377	5.3511	4.38705	5.40397	6.55903	5.24759	4.2596	5.35541	6.1287	31.3129	6.72602	14.7226	GMOY001059-RA	0.15	0.52	0.75	-0.02	0.96	0.99	1.46	0	0.04
GMOY001060-RA	2.33357	4.1996	2.4727	3.00196	2.90223	1.48009	2.88149	2.42127	0.778248	1.10175	2.24201	1.374	GMOY001060-RA	-1.12	0.01	0.04	-0.32	0.38	0.68	-0.84	0.09	0.31
GMOY001065-RA	18.8191	16.7307	18.984	18.1779	16.891	20.9231	17.4769	18.4303	23.4447	19.4836	18.7768	20.5684	GMOY001065-RA	0.22	0.19	0.43	0.01	0.95	0.99	0.16	0.47	0.75
GMOY001066-RA	0.301106	0.270942	0.478587	0.350212	0.464356	0.941875	0.751694	0.719308	1.02145	0.173961	1.33119	0.842201	GMOY001066-RA	N/A	N/A	N/A	N/A	N/A	N/A	0.22	0.74	0.9
GMOY001068-RA	22.884	22.4204	22.4936	22.5994	29.0223	26.8434	27.4995	27.7884	19.9912	40.4749	21.0188	27.1616	GMOY001068-RA	-0.17	0.28	0.53	0.29	0.06	0.23	-0.03	0.9	0.97
GMOY001069-RA	1.65608	2.43848	2.95129	2.34862	1.74134	2.42197	2.443	2.2021	3.06435	7.19038	2.31207	4.18893	GMOY001069-RA	0.24	0.48	0.73	-0.1	0.79	0.93	0.93	0.05	0.23
GMOY001070-RA	0.602211	0.609619	0.638116	0.616649	0.754579	0.269107	0.751694	0.591793	0.778248	1.27571	0.560502	0.871487	GMOY001070-RA	N/A	N/A	N/A	N/A	N/A	N/A	0.55	0.44	0.72
GMOY001071-RA	76.9325	90.2914	82.3967	83.2069	74.7033	65.6622	104.235	81.5334	84.0508	76.3108	74.8971	78.4195	GMOY001071-RA	-0.04	0.78	0.91	-0.03	0.85	0.95	-0.06	0.77	0.91
GMOY001072-RA	4.1402	4.33507	4.70611	4.39379	3.71485	3.36384	3.06942	3.3827	3.89124	4.29103	3.99358	4.05862	GMOY001072-RA	-0.07	0.83	0.93	-0.38	0.12	0.36	0.26	0.48	0.75
GMOY001073-RA	126.991	109.528	102.258	112.926	85.0352	80.3285	74.7309	80.0315	69.6532	67.2648	89.0498	75.3226	GMOY001073-RA	-0.54	0	0.01	-0.5	0	0.01	-0.09	0.62	0.84
GMOY001074-RA	36.5843	43.3507	44.03	41.3217	33.7819	31.4183	39.9024	35.0342	35.6535	33.3425	29.7767	32.9242	GMOY001074-RA	-0.28	0.06	0.21	-0.24	0.13	0.37	-0.09	0.65	0.86
GMOY001075-RA	52.3171	51.0726	51.9267	51.7721	49.512	51.3995	41.0926	47.3347	44.4574	78.2243	43.9293	55.537	GMOY001075-RA	-0.39	0.01	0.07	-0.14	0.37	0.68	0.23	0.29	0.6
GMOY001076-RA	61.0492	58.7944	56.4733	58.7723	66.9834	79.1175	59.5717	68.5575	36.4804	145.837	42.3179	74.8784	GMOY001076-RA	-0.67	0	0	0.22	0.18	0.45	0.13	0.72	0.89
GMOY001077-RA	10.5387	9.48297	7.65739	9.22635	10.9124	10.2261	11.6513	10.9299	11.3819	8.23414	14.4329	11.3496	GMOY001077-RA	0.33	0.13	0.34	0.24	0.25	0.55	0.05	0.86	0.95
GMOY001078-RA	6.62432	6.57034	4.78587	5.99351	6.61708	5.85308	6.20147	6.22388	3.74532	4.0011	5.81521	4.52054	GMOY001078-RA	-0.38	0.15	0.38	0.05	0.85	0.95	-0.47	0.19	0.48
GMOY001079-RA	119.388	116.708	134.164	123.42	108.137	101.79	123.403	111.11	133.615	117.481	112.311	121.136	GMOY001079-RA	0.02	0.92	0.98	-0.16	0.33	0.63	0.12	0.45	0.73
GMOY001080-RA	0.82804	1.69339	1.19647	1.2393	0.464356	0.874599	1.25282	0.863926	0.826888	0.405908	0.630565	0.62112	GMOY001080-RA	N/A	N/A	N/A	-0.54	0.24	0.54	-0.45	0.43	0.72
GMOY001082-RA	0.150553	0.0677355	0.239294	0.152527	4.93379	15.5409	6.51468	8.99647	14.8353	6.26259	12.4712	11.1897	GMOY001082-RA	6.19	0	0	5.83	0	0	0.32	0.49	0.76
GMOY001084-RA	1.20442	0.812826	0.717881	0.91171	1.10285	0.740045	0.689053	0.843981	1.75106	1.62363	1.05094	1.47521	GMOY001084-RA	0.75	0.07	0.22	N/A	N/A	N/A	0.81	0.09	0.31
GMOY001086-RA	8.35568	8.94108	8.85386	8.71687	10.9124	10.4952	9.77202	10.3932	5.73958	4.69694	6.37571	5.60408	GMOY001086-RA	-0.6	0	0.03	0.25	0.21	0.49	-0.89	0	0.04
GMOY001087-RA	147.843	183.631	169.659	167.044	180.46	181.647	156.916	173.008	103.847	111.625	158.902	124.792	GMOY001087-RA	-0.38	0.04	0.15	0.04	0.78	0.93	-0.47	0.01	0.09
GMOY001088-RA	6.47377	5.01243	4.38705	5.29108	1.62525	1.34554	1.56603	1.51227	4.47493	2.37746	2.87257	3.24165	GMOY001088-RA	-0.66	0.02	0.1	-1.81	0	0	1.1	0.01	0.07
GMOY001089-RA	37.7135	37.1868	43.711	39.5371	44.6362	41.308	50.0503	45.3315	63.3299	66.453	43.7892	57.8574	GMOY001089-RA	0.61	0	0.01	0.19	0.22	0.51	0.35	0.08	0.29
GMOY001090-RA	7.22653	6.43487	5.42399	6.3618	6.44294	6.18947	6.01355	6.21532	9.33897	6.43655	7.35659	7.7107	GMOY001090-RA	0.32	0.16	0.39	-0.04	0.87	0.96	0.31	0.34	0.64
GMOY001091-RA	9.5601	10.5667	10.9277	10.3515	14.337	16.4828	13.092	14.6373	11.6251	10.4956	12.6113	11.5773	GMOY001091-RA	0.2	0.27	0.52	0.49	0.01	0.05	-0.34	0.22	0.51
GMOY001092-RA	37.036	42.6734	42.355	40.6881	32.9112	32.6293	37.8979	34.4795	39.3988	34.0963	37.7638	37.0863	GMOY001092-RA	-0.09	0.51	0.75	-0.24	0.11	0.34	0.11	0.58	0.82
GMOY001093-RA	3.68854	4.26734	4.30728	4.08772	1.74134	2.28741	2.69357	2.24077	2.82115	4.0011	1.82163	2.88129	GMOY001093-RA	-0.43	0.18	0.42	-0.87	0	0.01	0.37	0.36	0.66
GMOY001094-RA	12.8723	18.0176	16.6708	15.8536	11.3187	8.27505	12.0271	10.5403	18.1429	16.8162	13.0317	15.9969	GMOY001094-RA	-0.02	0.92	0.98	-0.59	0	0.03	0.6	0.03	0.16
GMOY001095-RA	2.40884	0.609619	0.398823	1.1391	0.290223	0.672768	0.187923	0.383638	3.21027	2.60941	3.71333	3.17767	GMOY001095-RA	1.51	0	0.01	N/A	N/A	N/A	3.04	0	0
GMOY001096-RA	41.929	52.9014	52.6446	49.1583	52.9366	48.0356	59.6344	53.5355	54.1855	47.3753	51.4261	50.9956	GMOY001096-RA	0.1	0.5	0.74	0.12	0.46	0.75	-0.07	0.71	0.89
GMOY001097-RA	24.9165	28.3134	28.9545	27.3948	30.4153	28.1217	28.627	29.0547	26.9955	46.3895	25.643	33.0093	GMOY001097-RA	-0.1	0.51	0.74	0.08	0.62	0.84	0.18	0.44	0.72
GMOY001098-RA	34.326	32.1744	35.2559	33.9188	25.4815	28.1217	26.4972	26.7002	28.3088	65.7571	27.885	40.6503	GMOY001098-RA	-0.27	0.06	0.2	-0.35	0.02	0.1	0.61	0.03	0.15
GMOY001099-RA	92.9664	85.3467	84.3111	87.5414	120.617	94.5239	90.6417	101.927	69.9937	65.9891	87.7886	74.5905	GMOY001099-RA	-0.19	0.19	0.43	0.21	0.2	0.48	-0.45	0.01	0.1
GMOY001100-RA	31.9172	35.8998	31.5867	33.1346	36.9163	37.5405	32.6987	35.7185	26.9955	53.8698	32.0887	37.6513	GMOY001100-RA	-0.11	0.47	0.71	0.1	0.51	0.78	0.08	0.75	0.9
GMOY001102-RA	12.7217	13.4794	13.6397	13.2803	11.1445	9.21692	12.7788	11.0468	15.3218	26.5	15.4839	19.1019	GMOY001102-RA	0.07	0.72	0.87	-0.27	0.16	0.42	0.79	0.01	0.06
GMOY001103-RA	21.7549	21.6754	22.8127	22.081	25.9459	24.0851	25.1191	25.05	19.6021	53.4639	20.5284	31.1981	GMOY001103-RA	-0.18	0.24	0.5	0.18	0.27	0.57	0.32	0.31	0.61
GMOY001106-RA	8.43096	7.58637	9.41221	8.47651	10.448	6.72768	6.82788	8.00119	7.15015	6.90044	9.24828	7.76629	GMOY001106-RA	-0.09	0.69	0.86	-0.08	0.73	0.9	-0.05	0.9	0.97
GMOY001108-RA	36.3585	32.513	40.6799	36.5171	75.2257	75.1482	54.4352	68.2697	64.3514	46.5635	42.1778	51.0309	GMOY001108-RA	0.53	0	0.01	0.9	0	0	-0.42	0.04	0.2
GMOY001109-RA	8.73206	7.78958	7.49786	8.0065	8.01015	7.40045	9.02032	8.14364	8.80393	7.94421	7.63684	8.12832	GMOY001109-RA	0.07	0.74	0.89	0.02	0.95	0.99	0	1	1
GMOY001112-RA	163.576	139.129	109.038	137.247	139.539	150.027	142.258	143.941	157.06	188.225	151.265	165.517	GMOY001112-RA	0.32	0.09	0.28	0.06	0.73	0.9	0.2	0.26	0.57
GMOY001113-RA	110.506	58.5235	60.9401	76.6564	74.0068	75.8882	61.6389	70.5113	76.852	104.318	87.5784	89.5829	GMOY001113-RA	0.12	0.58	0.8	-0.13	0.57	0.82	0.35	0.14	0.4
GMOY001114-RA	1.12915	0.474148	1.43576	1.01302	1.33502	1.34554	0.626411	1.10232	1.07009	3.07331	1.68151	1.94163	GMOY001114-RA	0.58	0.2	0.44	0.13	0.83	0.95	0.81	0.15	0.42
GMOY001115-RA	42.8323	47.6858	44.1895	44.9025	51.0211	54.0233	47.7326	50.9257	44.506	39.837	51.4261	45.2564	GMOY001115-RA	0.05	0.71	0.87	0.17	0.23	0.53	-0.17	0.35	0.65
GMOY001116-RA	39.4448	43.3507	39.7227	40.8394	36.2778	37.2714	36.3319	36.627	34.097	37.4595	32.0887	34.5484	GMOY001116-RA	-0.29	0.03	0.13	-0.16	0.27	0.57	-0.08	0.65	0.86
GMOY001117-RA	0.903317	0.812826	1.1167	0.944282	1.0448	0.941875	0.876976	0.954551	0.875529	0.985777	0.77069	0.877332	GMOY001117-RA	N/A	N/A	N/A	N/A	N/A	N/A	-0.12	0.89	0.97
GMOY001118-RA	7.90402	10.6345	9.97056	9.50302	10.2158	7.60228	7.39165	8.40326	8.80393	7.30635	9.66866	8.59298	GMOY001118-RA	-0.11	0.61	0.81	-0.18	0.43	0.72	0.03	0.93	0.98
GMOY001119-RA	9.10844	10.9054	9.09315	9.70234	6.79121	8.00594	6.32676	7.0413	7.29607	7.30635	8.2674	7.62328	GMOY001119-RA	-0.31	0.12	0.33	-0.47	0.03	0.13	0.11	0.72	0.89
GMOY001121-RA	10.9151	11.4473	11.5659	11.3094	18.5162	14.6663	24.5553	19.246	11.0414	13.163	11.7705	11.9917	GMOY001121-RA	0.13	0.48	0.73	0.76	0	0	-0.68	0.01	0.1
GMOY001122-RA	33.1216	34.3419	36.8512	34.7716	36.9744	38.146	35.8934	37.0046	39.4474	37.7495	36.7829	37.9933	GMOY001122-RA	0.18	0.2	0.44	0.08	0.58	0.82	0.04	0.84	0.94
GMOY001123-RA	10.0118	11.515	9.97056	10.4991	10.448	9.48603	9.64674	9.86026	10.4577	10.8436	9.31835	10.2065	GMOY001123-RA	0.01	0.97	1	-0.1	0.62	0.85	0.05	0.86	0.95
GMOY001124-RA	13.1734	18.1531	12.9219	14.7494	17.0651	15.0027	18.6671	16.9116	16.2946	15.1926	17.0252	16.1708	GMOY001124-RA	0.17	0.35	0.61	0.19	0.34	0.64	-0.07	0.81	0.93
GMOY001125-RA	9.10844	7.99279	9.01339	8.70487	8.30037	8.27505	8.14335	8.23959	7.78248	5.91466	7.42665	7.04126	GMOY001125-RA	-0.26	0.19	0.43	-0.08	0.69	0.88	-0.23	0.46	0.74
GMOY001126-RA	14.0767	14.8341	12.523	13.8113	14.6272	15.8773	14.4701	14.9916	11.1387	9.10394	14.6431	11.6286	GMOY001126-RA	-0.22	0.28	0.54	0.11	0.54	0.8	-0.37	0.17	0.45
GMOY001127-RA	20.0988	19.1691	18.0268	19.0982	21.0121	20.2503	20.1704	20.4776	23.0556	64.4234	18.2163	35.2318	GMOY001127-RA	0.12	0.5	0.74	0.09	0.57	0.82	0.78	0.02	0.14
GMOY001128-RA	2.5594	2.03206	1.83458	2.14202	2.26374	2.96018	2.19244	2.47212	2.0429	7.30635	2.73245	4.02723	GMOY001128-RA	0.14	0.64	0.83	0.19	0.54	0.8	0.7	0.14	0.4
GMOY001129-RA	17.3888	17.8144	15.5541	16.9191	17.7036	16.6174	16.0988	16.8066	14.1544	15.3665	14.7832	14.7681	GMOY001129-RA	-0.21	0.22	0.46	-0.02	0.93	0.99	-0.19	0.43	0.72
GMOY001130-RA	3.98965	5.28337	5.98234	5.08512	5.04987	4.30572	5.51242	4.956	6.22598	43.6061	6.23558	18.6892	GMOY001130-RA	0.36	0.13	0.34	-0.04	0.9	0.97	1.91	0	0.02
GMOY001131-RA	3.16161	3.0481	1.83458	2.68143	3.71485	2.96018	3.31998	3.33167	3.06435	20.6433	2.80251	8.83673	GMOY001131-RA	0.24	0.41	0.67	0.3	0.31	0.62	1.41	0.02	0.12
GMOY001132-RA	41.1762	35.1547	57.6697	44.6669	18.4001	16.8865	30.6942	21.9936	54.3801	78.2243	34.8912	55.8319	GMOY001132-RA	0.39	0.14	0.36	-1.03	0	0	1.34	0	0
GMOY001133-RA	35.3046	50.5307	45.067	43.6341	43.4173	41.8462	46.7929	44.0188	46.7435	36.8217	43.2988	42.288	GMOY001133-RA	0	0.99	1	0.01	0.97	1	-0.06	0.77	0.91
GMOY001137-RA	68.6521	54.6625	64.7688	62.6945	16.3686	19.1066	19.7946	18.4233	39.7879	57.581	42.3179	46.5623	GMOY001137-RA	-0.37	0.04	0.17	-1.77	0	0	1.34	0	0
GMOY001138-RA	27.4759	24.1138	23.5305	25.0401	22.8695	30.611	25.9334	26.4713	35.994	22.3829	30.4072	29.5947	GMOY001138-RA	0.28	0.11	0.3	0.07	0.68	0.88	0.16	0.46	0.73
GMOY001139-RA	34.2508	32.2421	28.4759	31.6563	29.8349	33.5039	31.0074	31.4487	27.6278	26.8479	26.9041	27.1266	GMOY001139-RA	-0.19	0.21	0.45	-0.02	0.92	0.98	-0.21	0.28	0.58
GMOY001140-RA	9.33427	8.06052	10.6884	9.36108	9.46126	9.95697	9.5841	9.66744	8.31752	8.17615	9.17822	8.5573	GMOY001140-RA	-0.12	0.55	0.77	0.04	0.85	0.95	-0.18	0.55	0.8
GMOY001141-RA	42.2301	41.0477	39.5632	40.947	42.3145	42.1826	33.8262	39.4411	34.7293	82.4574	46.7319	54.6395	GMOY001141-RA	-0.13	0.42	0.68	-0.06	0.7	0.89	0.47	0.06	0.25
GMOY001142-RA	17.9158	17.9499	19.6221	18.4959	16.3686	18.4338	15.6603	16.8209	15.419	45.8097	17.3055	26.1781	GMOY001142-RA	-0.16	0.33	0.59	-0.14	0.41	0.71	0.64	0.06	0.24
GMOY001144-RA	2.10774	2.23527	1.51553	1.95285	1.97351	2.22013	2.75621	2.31662	2.52931	3.71116	3.36301	3.20116	GMOY001144-RA	0.42	0.18	0.42	0.23	0.49	0.77	0.46	0.25	0.55
GMOY001145-RA	15.2058	18.2208	20.9781	18.1349	17.0651	16.6174	20.0452	17.9092	18.2402	35.0241	16.745	23.3364	GMOY001145-RA	-0.11	0.55	0.77	-0.02	0.91	0.98	0.38	0.19	0.47
GMOY001146-RA	12.2701	10.8377	15.6338	12.9139	6.79121	7.66956	10.3358	8.26552	12.6465	23.4267	9.03809	15.0371	GMOY001146-RA	-0.27	0.2	0.45	-0.65	0	0.03	0.86	0.01	0.1
GMOY001147-RA	9.259	9.07655	7.01928	8.45161	6.67512	10.2261	9.52145	8.80755	10.7495	8.98797	11.0699	10.2691	GMOY001147-RA	0.32	0.1	0.29	0.05	0.85	0.95	0.22	0.43	0.71
GMOY001148-RA	17.0125	16.4597	16.1124	16.5282	16.891	12.3789	15.1592	14.8097	14.2517	14.0328	15.1336	14.4727	GMOY001148-RA	-0.15	0.38	0.64	-0.16	0.38	0.68	-0.03	0.9	0.97
GMOY001149-RA	17.3136	20.1852	16.4315	17.9767	19.3288	18.5011	20.9848	19.6049	19.748	16.2943	19.5475	18.53	GMOY001149-RA	0.08	0.61	0.82	0.12	0.5	0.77	-0.08	0.73	0.9
GMOY001150-RA	196.697	139.671	120.365	152.244	67.6219	46.7574	100.602	71.6603	51.5589	33.5744	97.3872	60.8402	GMOY001150-RA	-1.3	0	0	-1.09	0	0	-0.24	0.46	0.74
GMOY001154-RA	60.5222	72.4092	67.1617	66.6977	42.5466	39.5588	48.2337	43.4464	54.6233	47.8392	52.1267	51.5297	GMOY001154-RA	-0.33	0.02	0.09	-0.62	0	0	0.25	0.2	0.49
GMOY001155-RA	26.8737	21.4044	25.7639	24.6807	24.9011	25.767	20.3584	23.6755	22.6178	20.5853	23.0506	22.0846	GMOY001155-RA	-0.12	0.46	0.71	-0.07	0.71	0.89	-0.1	0.64	0.85
GMOY001158-RA	45.8433	37.5255	39.8025	41.0571	25.2494	31.0819	30.0051	28.7788	43.9224	35.9519	43.8593	41.2445	GMOY001158-RA	0.05	0.74	0.89	-0.52	0	0.01	0.52	0.01	0.06
GMOY001159-RA	35.4552	33.1904	37.1703	35.2719	38.4835	36.5313	29.1908	34.7352	32.8323	24.9344	32.0187	29.9285	GMOY001159-RA	-0.2	0.18	0.42	-0.03	0.87	0.96	-0.21	0.28	0.59
GMOY001162-RA	8.12985	10.0926	12.1242	10.1155	10.5061	11.6389	11.2754	11.1401	12.3547	13.6269	13.1017	13.0278	GMOY001162-RA	0.27	0.17	0.41	0.13	0.53	0.79	0.23	0.42	0.71
GMOY001163-RA	11.2915	11.4473	10.4492	11.0626	9.98366	8.07322	10.0226	9.35982	10.9441	20.9913	11.8406	14.592	GMOY001163-RA	0.12	0.51	0.75	-0.25	0.21	0.49	0.64	0.04	0.19
GMOY001164-RA	98.311	109.122	114.701	107.378	93.0454	90.1509	114.445	99.2139	99.9562	94.6926	104.043	99.564	GMOY001164-RA	-0.06	0.67	0.85	-0.12	0.47	0.75	0	0.98	1
GMOY001166-RA	1.43025	1.82886	1.59529	1.61813	1.50916	1.81647	2.06716	1.7976	3.40483	19.1357	1.82163	8.12071	GMOY001166-RA	0.84	0.01	0.07	0.14	0.73	0.9	2.17	0	0.01
GMOY001168-RA	23.411	23.1655	26.5616	24.3794	24.0304	34.9167	24.1795	27.7089	28.5033	16.9322	25.0124	23.4826	GMOY001168-RA	-0.02	0.92	0.98	0.18	0.34	0.65	-0.24	0.31	0.62
GMOY001169-RA	1.5808	1.49018	1.27623	1.44907	1.74134	2.28741	2.50565	2.17813	2.43202	0.985777	1.121	1.51294	GMOY001169-RA	0.12	0.83	0.93	0.57	0.08	0.28	-0.5	0.28	0.59
GMOY001172-RA	0.978593	1.08377	1.83458	1.29898	0.870668	0.740045	1.00226	0.87099	0.875529	1.10175	0.910816	0.962699	GMOY001172-RA	-0.37	0.39	0.65	N/A	N/A	N/A	0.14	0.79	0.92
GMOY001173-RA	21.6043	20.7948	18.1065	20.1686	21.8247	21.3268	27.2489	23.4668	36.4317	33.6324	26.2735	32.1126	GMOY001173-RA	0.72	0	0	0.21	0.23	0.53	0.45	0.04	0.19
GMOY001174-RA	3.16161	2.50621	3.50964	3.05915	1.27698	0.470938	1.25282	1.00025	1.21601	0.463895	0.910816	0.863574	GMOY001174-RA	-1.76	0	0	-1.59	0	0	-0.21	0.71	0.89
GMOY001176-RA	16.7114	13.4116	13.0016	14.3749	6.61708	9.62058	6.7026	7.64675	6.56647	6.66849	8.54766	7.26087	GMOY001176-RA	-0.95	0	0	-0.92	0	0	-0.08	0.82	0.93
GMOY001177-RA	4.36603	2.70942	2.4727	3.18272	0.580445	1.41281	0.814335	0.935864	2.2861	0.811817	1.75157	1.6165	GMOY001177-RA	-0.94	0.01	0.07	-1.78	0	0	0.8	0.12	0.37
GMOY001184-RA	11.1409	15.9856	16.7505	14.6257	16.3105	14.1954	14.5954	15.0338	13.1816	10.6696	14.0826	12.6446	GMOY001184-RA	-0.17	0.39	0.65	0.04	0.88	0.96	-0.25	0.34	0.64
GMOY001185-RA	30.4869	33.2581	35.7345	33.1599	28.2677	27.9199	31.3832	29.1903	31.8109	31.023	29.6365	30.8235	GMOY001185-RA	-0.06	0.7	0.87	-0.19	0.22	0.51	0.08	0.69	0.88
GMOY001186-RA	1.35498	1.35471	1.75482	1.48817	2.67005	2.15286	1.25282	2.02524	1.70242	2.43545	1.40125	1.84637	GMOY001186-RA	0.21	0.6	0.81	0.44	0.25	0.55	-0.13	0.79	0.92
GMOY001187-RA	21.529	26.891	25.7639	24.728	30.1251	30.611	25.9334	28.8898	23.8338	21.2812	26.9742	24.0297	GMOY001187-RA	0	1	1	0.22	0.19	0.46	-0.27	0.19	0.48
GMOY001188-RA	17.4641	15.8501	14.8362	16.0501	16.1364	18.703	16.0988	16.9794	14.3003	11.6554	14.5731	13.5096	GMOY001188-RA	-0.21	0.23	0.47	0.07	0.68	0.88	-0.33	0.18	0.46
GMOY001191-RA	50.3599	50.9371	50.9695	50.7555	58.2767	59.6745	54.9989	57.6501	55.207	37.6915	50.4452	47.7812	GMOY001191-RA	-0.05	0.73	0.88	0.18	0.21	0.5	-0.27	0.14	0.4
GMOY001192-RA	143.1	113.118	139.588	131.936	184.582	163.012	191.306	179.633	166.934	168.394	168.851	168.06	GMOY001192-RA	0.4	0.02	0.08	0.44	0.01	0.05	-0.1	0.56	0.81
GMOY001193-RA	17.3136	15.5114	19.2232	17.3494	21.3023	22.5377	18.7297	20.8566	20.429	18.6138	17.1654	18.7361	GMOY001193-RA	0.16	0.36	0.62	0.26	0.14	0.39	-0.15	0.51	0.77
GMOY001194-RA	62.63	50.4629	50.81	54.6343	63.7329	63.0384	50.9899	59.2537	57.3958	50.1587	63.4068	56.9871	GMOY001194-RA	0.1	0.48	0.73	0.11	0.51	0.78	-0.06	0.77	0.91
GMOY001196-RA	18.7438	18.4918	16.7505	17.9954	12.8278	13.7245	13.2799	13.2774	13.1816	17.686	12.5412	14.4696	GMOY001196-RA	-0.26	0.2	0.45	-0.45	0.01	0.06	0.12	0.63	0.85
GMOY001197-RA	10.2376	12.6665	16.1124	13.0055	13.9887	11.3025	21.1727	15.488	19.894	20.0055	13.452	17.7838	GMOY001197-RA	0.51	0.03	0.11	0.25	0.32	0.62	0.2	0.51	0.77
GMOY001198-RA	473.714	440.077	425.464	446.419	339.444	403.459	378.415	373.773	381.585	357.489	320.187	353.087	GMOY001198-RA	-0.29	0.08	0.25	-0.26	0.12	0.34	-0.08	0.62	0.84
GMOY001199-RA	16.1844	16.4597	13.1611	15.2684	15.3818	25.3634	10.8996	17.2149	13.8625	15.8304	21.159	16.9506	GMOY001199-RA	0.19	0.33	0.59	0.16	0.54	0.79	-0.02	0.95	0.99
GMOY001200-RA	5.57045	6.90902	6.70022	6.39323	7.48774	7.535	8.45655	7.82643	15.6136	13.6849	11.0699	13.4561	GMOY001200-RA	1.12	0	0	0.28	0.19	0.46	0.78	0.01	0.06
GMOY001201-RA	576.617	549.741	552.768	559.709	647.777	622.041	610.751	626.857	501.289	490.801	587.616	526.569	GMOY001201-RA	-0.04	0.79	0.92	0.16	0.34	0.64	-0.25	0.13	0.38
GMOY001202-RA	0.0752764	0.135471	0	0.0702491	1.33502	1.68192	1.81659	1.61118	1.11873	0.521882	0.840753	0.827122	GMOY001202-RA	N/A	N/A	N/A	4.29	0	0	-0.94	0.05	0.22
GMOY001203-RA	0.451658	0.270942	0.478587	0.400396	0.348267	0.403661	0.56377	0.438566	1.02145	1.15974	0.840753	1.00731	GMOY001203-RA	N/A	N/A	N/A	N/A	N/A	N/A	1.2	0.02	0.14
GMOY001204-RA	19.346	19.5078	20.7388	19.8642	21.8828	22.4032	16.8505	20.3788	21.0127	19.3676	17.5858	19.322	GMOY001204-RA	0.01	0.97	1	0.03	0.87	0.96	-0.08	0.74	0.9
GMOY001205-RA	254.359	267.487	282.446	268.098	284.941	292.25	340.392	305.861	451.578	401.443	361.314	404.778	GMOY001205-RA	0.64	0	0	0.18	0.26	0.57	0.4	0.02	0.11
GMOY001206-RA	31.8419	34.2064	30.2308	32.093	31.1699	29.8709	33.2624	31.4344	34.1456	64.8873	36.2925	45.1085	GMOY001206-RA	0.1	0.46	0.71	-0.04	0.82	0.94	0.52	0.03	0.15
GMOY001207-RA	7.90402	6.43487	6.70022	7.01304	5.45619	5.98764	6.76524	6.06969	6.80967	8.06018	5.60502	6.82496	GMOY001207-RA	-0.2	0.36	0.63	-0.21	0.34	0.65	0.17	0.63	0.85
GMOY001208-RA	73.6956	66.5162	70.3523	70.188	78.8825	86.7198	69.5943	78.3989	51.9967	51.7823	62.9163	55.5651	GMOY001208-RA	-0.29	0.04	0.16	0.15	0.33	0.64	-0.5	0	0.04
GMOY001209-RA	0.903317	0.948297	0.87741	0.909674	1.21894	1.27826	1.81659	1.43793	2.09154	1.27571	1.33119	1.56615	GMOY001209-RA	0.83	0.03	0.14	0.65	0.12	0.35	0.14	0.78	0.92
GMOY001210-RA	6.24794	3.58998	4.38705	4.74166	4.99183	4.6421	3.06942	4.23445	3.98852	4.52298	4.20376	4.23842	GMOY001210-RA	-0.11	0.7	0.86	-0.17	0.58	0.83	0	1	1
GMOY001211-RA	6.39849	5.1479	5.74305	5.76315	17.6455	20.9904	14.4075	17.6811	15.8568	14.2068	12.4011	14.1549	GMOY001211-RA	1.35	0	0	1.61	0	0	-0.32	0.25	0.56
GMOY001212-RA	1.20442	1.82886	1.83458	1.62262	6.3849	8.4096	4.44752	6.41401	4.37764	6.61051	5.04452	5.34422	GMOY001212-RA	1.77	0	0	1.97	0	0	-0.26	0.48	0.76
GMOY001213-RA	2.03246	2.84489	2.95129	2.60955	2.72809	3.22929	1.81659	2.59132	5.15589	4.23304	3.15282	4.18059	GMOY001213-RA	0.74	0.01	0.07	-0.02	1	1	0.7	0.07	0.28
GMOY001214-RA	20.0235	21.9463	18.1065	20.0255	23.6822	22.4032	22.8014	22.9622	25.1958	25.7462	22.35	24.4307	GMOY001214-RA	0.34	0.04	0.16	0.19	0.25	0.54	0.09	0.69	0.88
GMOY001215-RA	1.5808	1.69339	2.39294	1.88904	0.870668	1.68192	1.12754	1.22671	2.48066	1.50766	1.47132	1.81988	GMOY001215-RA	0.01	1	1	-0.63	0.09	0.28	0.59	0.21	0.5
GMOY001216-RA	30.3364	35.6966	36.6917	34.2416	31.344	34.513	31.0074	32.2881	26.0227	25.8622	29.3563	27.0804	GMOY001216-RA	-0.29	0.05	0.18	-0.09	0.56	0.81	-0.25	0.19	0.47
GMOY001218-RA	11.2915	10.1603	10.6087	10.6868	9.40321	10.0242	9.64674	9.6914	7.78248	9.45186	9.03809	8.75748	GMOY001218-RA	-0.29	0.13	0.34	-0.15	0.44	0.73	-0.15	0.61	0.84
GMOY001219-RA	39.3696	30.6164	35.6547	35.2136	44.6943	43.5954	39.276	42.5219	35.8967	498.861	39.095	191.284	GMOY001219-RA	0.05	0.75	0.9	0.27	0.1	0.31	2.17	0	0.01
GMOY001220-RA	21.0021	26.62	23.2115	23.6112	23.2178	24.1524	25.8082	24.3928	21.4991	282.976	24.8723	109.782	GMOY001220-RA	-0.08	0.64	0.83	0.04	0.81	0.94	2.17	0	0.01
GMOY001221-RA	0	0.609619	0.797645	0.469088	1.0448	1.14371	0.814335	1.00095	1.41057	1.15974	1.05094	1.20708	GMOY001221-RA	1.41	0	0.03	N/A	N/A	N/A	0.28	0.66	0.86
GMOY001222-RA	780.39	840.733	779.539	800.221	2257.76	2173.78	1680.72	2037.42	1198.11	1199.63	1668.33	1355.36	GMOY001222-RA	0.8	0	0	1.34	0	0	-0.59	0	0.03
GMOY001223-RA	29.7342	35.4257	39.0846	34.7481	50.3827	39.8279	47.5446	45.9184	39.4474	37.1696	38.4644	38.3605	GMOY001223-RA	0.19	0.2	0.44	0.4	0.02	0.08	-0.26	0.21	0.5
GMOY001224-RA	139.337	112.847	150.276	134.153	65.7064	68.4878	90.0153	74.7365	114.646	95.7364	106.565	105.649	GMOY001224-RA	-0.3	0.06	0.22	-0.85	0	0	0.5	0.01	0.06
GMOY001229-RA	7.30181	9.21202	8.7741	8.42931	6.15272	6.59313	8.95768	7.23451	6.71239	7.82823	7.07634	7.20565	GMOY001229-RA	-0.18	0.41	0.67	-0.23	0.33	0.64	-0.01	0.99	1
GMOY001230-RA	20.9268	20.8625	17.8673	19.8855	14.8014	17.4247	17.289	16.505	24.3202	16.5263	20.3182	20.3882	GMOY001230-RA	0.08	0.66	0.84	-0.28	0.12	0.34	0.31	0.17	0.45
GMOY001231-RA	9.48483	11.7182	9.17292	10.1253	12.5957	12.9844	11.6513	12.4104	13.3275	13.9169	16.2546	14.4996	GMOY001231-RA	0.56	0	0.02	0.28	0.14	0.39	0.22	0.38	0.68
GMOY001233-RA	6.6996	5.1479	5.58352	5.81034	7.54579	7.60228	4.94865	6.69891	7.24743	6.72648	9.5986	7.8575	GMOY001233-RA	0.44	0.06	0.21	0.2	0.43	0.72	0.23	0.5	0.77
GMOY001234-RA	36.2832	51.208	44.5884	44.0265	39.2381	40.7697	47.7326	42.5801	50.3915	53.9858	43.7892	49.3889	GMOY001234-RA	0.22	0.19	0.43	-0.05	0.75	0.91	0.21	0.28	0.58
GMOY001235-RA	16.335	16.3243	16.272	16.3104	15.3818	17.8284	14.2195	15.8099	12.0628	11.5974	15.9743	13.2115	GMOY001235-RA	-0.27	0.14	0.36	-0.05	0.78	0.93	-0.26	0.32	0.62
GMOY001238-RA	612.9	510.793	661.009	594.901	694.503	850.379	671.137	738.673	1059.15	1269.68	932.815	1087.21	GMOY001238-RA	0.93	0	0	0.31	0.1	0.3	0.56	0	0.03
GMOY001239-RA	41.8537	46.6697	37.0905	41.8713	19.3288	21.2595	16.7252	19.1045	45.4789	46.9114	55.9101	49.4334	GMOY001239-RA	0.28	0.06	0.2	-1.14	0	0	1.37	0	0
GMOY001240-RA	35.3799	43.6216	53.2827	44.0948	10.2158	17.2229	18.4165	15.2851	31.5677	386.889	30.2671	149.574	GMOY001240-RA	-0.28	0.16	0.38	-1.53	0	0	3.29	0	0
GMOY001240-RB	17.2383	17.8822	16.6708	17.2637	11.9572	11.7734	10.649	11.4599	11.6737	180.165	12.4011	68.08	GMOY001240-RB	-0.33	0.08	0.26	-0.6	0	0.01	2.57	0	0.01
GMOY001241-RA	12.7217	13.0052	13.9588	13.2286	13.5824	12.3117	17.289	14.3943	11.3332	10.7276	11.4903	11.1837	GMOY001241-RA	-0.23	0.19	0.42	0.12	0.55	0.8	-0.36	0.17	0.45
GMOY001242-RA	32.3689	29.6004	35.9738	32.6477	25.7718	27.3817	34.8285	29.3273	36.2858	35.7199	29.9869	33.9975	GMOY001242-RA	0.11	0.49	0.73	-0.16	0.35	0.65	0.21	0.29	0.6
GMOY001243-RA	28.8309	35.1547	35.9738	33.3198	35.175	30.9473	40.842	35.6548	33.2701	33.0525	33.2798	33.2008	GMOY001243-RA	0.04	0.78	0.91	0.09	0.59	0.83	-0.1	0.6	0.83
GMOY001245-RA	7.45236	6.2994	6.22163	6.6578	6.3849	7.93866	7.57958	7.30105	13.5221	8.46609	12.6814	11.5565	GMOY001245-RA	0.83	0	0	0.12	0.58	0.82	0.66	0.03	0.17
GMOY001246-RA	30.9386	37.1868	33.5011	33.8755	29.0803	32.2929	27.2489	29.5407	28.9411	24.7024	26.4837	26.7091	GMOY001246-RA	-0.32	0.03	0.12	-0.2	0.2	0.47	-0.14	0.46	0.73
GMOY001248-RA	1.95719	1.96433	2.23341	2.05164	1.74134	1.61464	2.1298	1.82859	1.65378	1.56565	1.121	1.44681	GMOY001248-RA	-0.52	0.12	0.33	-0.17	0.62	0.85	-0.33	0.44	0.72
GMOY001250-RA	1.35498	1.28697	0	0.88065	0.232178	0.605491	0.250565	0.362745	0.875529	0.405908	0.840753	0.707397	GMOY001250-RA	-0.3	0.64	0.83	N/A	N/A	N/A	0.96	0.21	0.5
GMOY001253-RA	62.1783	57.5074	63.9711	61.219	43.5334	46.9592	48.1084	46.2003	55.4502	43.2582	48.6235	49.1106	GMOY001253-RA	-0.27	0.04	0.17	-0.41	0	0.03	0.09	0.62	0.84
GMOY001254-RA	109.377	101.265	103.933	104.858	100.533	97.215	95.4025	97.7169	88.8662	84.5449	87.3682	86.9264	GMOY001254-RA	-0.22	0.12	0.33	-0.11	0.47	0.75	-0.17	0.28	0.59
GMOY001255-RA	109.678	117.86	119.966	115.834	116.147	101.05	120.334	112.51	106.912	116.786	114.483	112.727	GMOY001255-RA	0.01	0.95	0.99	-0.05	0.76	0.92	0	0.99	1
GMOY001256-RA	9.33427	8.60241	5.98234	7.97301	5.63032	6.05491	5.3245	5.66991	8.90121	7.77024	7.42665	8.0327	GMOY001256-RA	0.06	0.82	0.93	-0.5	0.04	0.16	0.5	0.11	0.35
GMOY001257-RA	25.2929	21.0657	19.4625	21.9404	21.0121	20.5867	20.8595	20.8194	22.326	17.802	22.7003	20.9428	GMOY001257-RA	-0.03	0.88	0.96	-0.08	0.63	0.85	0.01	0.98	1
GMOY001258-RA	336.034	299.459	347.773	327.755	466.156	418.193	506.955	463.768	455.47	406.082	442.026	434.526	GMOY001258-RA	0.45	0.01	0.03	0.49	0	0.03	-0.09	0.57	0.81
GMOY001272-RA	19.7224	20.998	19.5423	20.0876	18.8064	21.394	20.7969	20.3324	23.2015	17.0481	22.1398	20.7965	GMOY001272-RA	0.09	0.58	0.8	0.01	0.95	0.99	0.03	0.89	0.97
GMOY001273-RA	37.7135	45.1796	42.5943	41.8291	32.3888	27.0453	38.5243	32.6528	36.9181	36.0679	32.2989	35.095	GMOY001273-RA	-0.2	0.16	0.4	-0.36	0.03	0.15	0.1	0.61	0.84
GMOY001274-RA	4.74241	5.48657	4.22752	4.81884	5.10792	4.10389	3.75847	4.32342	5.05861	18.9037	4.6942	9.55218	GMOY001274-RA	0.06	0.82	0.93	-0.16	0.53	0.79	1.14	0.02	0.11
GMOY001275-RA	1.65608	3.18357	2.15364	2.3311	6.3849	5.5167	5.95091	5.95084	4.86405	12.8731	5.46489	7.73401	GMOY001275-RA	1.04	0	0	1.34	0	0	0.38	0.37	0.67
GMOY001276-RA	37.1113	44.6377	34.9369	38.8953	41.4438	53.2832	28.4391	41.0554	28.5033	26.2681	28.7958	27.8557	GMOY001276-RA	-0.44	0	0.03	0.07	0.74	0.91	-0.56	0.02	0.11
GMOY001277-RA	1188.99	1065.89	1292.98	1182.62	1392.14	1164.9	1549.37	1368.8	1598.42	1350.51	1343.66	1430.87	GMOY001277-RA	0.32	0.06	0.21	0.2	0.25	0.56	0.06	0.71	0.88
GMOY001278-RA	33.0463	34.6128	34.538	34.0657	38.4835	40.097	37.6473	38.7426	45.5761	34.2123	40.7065	40.165	GMOY001278-RA	0.28	0.05	0.17	0.18	0.23	0.52	0.05	0.78	0.92
GMOY001279-RA	0.602211	0.880561	0.398823	0.627198	0.812623	0.672768	1.25282	0.912738	1.11873	1.62363	1.40125	1.38121	GMOY001279-RA	1.15	0.01	0.04	N/A	N/A	N/A	0.59	0.24	0.54
GMOY001280-RA	106.968	99.8421	105.05	103.953	103.435	105.961	114.571	107.989	118.829	110.755	110.349	113.311	GMOY001280-RA	0.17	0.25	0.5	0.05	0.75	0.91	0.07	0.66	0.86
GMOY001281-RA	5.49518	4.67375	4.46681	4.87858	6.09468	5.24759	5.70034	5.68087	7.53928	5.85668	5.46489	6.28695	GMOY001281-RA	0.42	0.08	0.25	0.21	0.37	0.68	0.15	0.67	0.87
GMOY001282-RA	13.7003	13.2762	11.6456	12.874	7.31361	9.55331	6.7026	7.85651	9.9713	15.1346	7.98715	11.031	GMOY001282-RA	-0.16	0.53	0.76	-0.72	0	0.01	0.49	0.11	0.34
GMOY001283-RA	0.602211	0.812826	0.797645	0.737561	1.62525	1.21098	1.00226	1.2795	1.5565	0.985777	1.121	1.22109	GMOY001283-RA	0.78	0.08	0.24	N/A	N/A	N/A	-0.06	0.94	0.98
GMOY001284-RA	91.5361	97.4036	97.0734	95.3377	95.4833	105.221	96.3421	99.0154	108.809	88.488	96.6165	97.9711	GMOY001284-RA	0.08	0.58	0.79	0.05	0.75	0.91	-0.01	0.93	0.98
GMOY001285-RA	1.2797	3.11583	2.15364	2.18306	2.43787	0.874599	2.69357	2.00201	4.18308	1.39169	3.85345	3.14274	GMOY001285-RA	0.54	0.18	0.41	-0.13	0.79	0.93	0.65	0.28	0.58
GMOY001288-RA	14.4531	16.1888	16.9898	15.8772	18.1679	18.5011	14.5327	17.0673	16.0514	13.395	17.7259	15.7241	GMOY001288-RA	0.03	0.9	0.97	0.1	0.59	0.83	-0.12	0.63	0.85
GMOY001289-RA	150.628	148.883	143.496	147.669	180.693	163.415	191.557	178.555	166.886	349.661	180.061	232.203	GMOY001289-RA	0.21	0.17	0.4	0.27	0.09	0.29	0.38	0.1	0.33
GMOY001290-RA	24.6154	17.8822	21.4567	21.3181	24.2046	19.9812	20.7342	21.64	20.3804	47.2593	25.5729	31.0709	GMOY001290-RA	0.04	0.83	0.94	0.02	0.94	0.99	0.52	0.07	0.26
GMOY001291-RA	86.1162	73.2898	61.4187	73.6082	66.1708	70.5734	69.8449	68.863	76.4628	77.7604	80.0817	78.1017	GMOY001291-RA	0.13	0.4	0.65	-0.1	0.53	0.79	0.18	0.32	0.62
GMOY001292-RA	21.0774	29.2617	29.9117	26.7503	26.1781	25.0943	32.6987	27.9903	30.9354	29.7473	26.5538	29.0788	GMOY001292-RA	0.17	0.33	0.59	0.06	0.75	0.91	0.06	0.8	0.93
GMOY001293-RA	35.0035	32.0389	32.7832	33.2752	16.4846	23.4796	21.298	20.4207	32.4432	37.8654	23.8914	31.4	GMOY001293-RA	-0.02	0.9	0.97	-0.71	0	0	0.62	0.01	0.05
GMOY001294-RA	6.6996	9.3475	7.25857	7.76856	10.5641	10.1588	9.39617	10.0397	9.4849	7.0744	8.75784	8.43905	GMOY001294-RA	0.15	0.5	0.73	0.36	0.09	0.3	-0.25	0.38	0.67
GMOY001296-RA	10.6892	10.3635	9.57174	10.2082	15.1496	12.5808	9.5841	12.4382	8.80393	19.6576	10.6495	13.037	GMOY001296-RA	-0.13	0.49	0.73	0.28	0.19	0.46	0.07	0.84	0.94
GMOY001297-RA	5.49518	6.36713	5.90257	5.92163	4.35334	3.43112	3.25734	3.6806	3.74532	6.84245	4.55408	5.04728	GMOY001297-RA	-0.68	0.01	0.04	-0.69	0	0.03	0.45	0.21	0.51
GMOY001298-RA	64.8883	74.6445	70.2725	69.9351	73.5424	68.8242	64.2072	68.8579	45.9653	44.8239	51.9866	47.5919	GMOY001298-RA	-0.51	0	0	-0.03	0.85	0.95	-0.53	0	0.03
GMOY001299-RA	14.3025	9.82164	12.1242	12.0828	11.4348	14.6663	7.83014	11.3104	12.7438	7.65427	11.7705	10.7229	GMOY001299-RA	-0.14	0.53	0.76	-0.1	0.68	0.88	-0.08	0.81	0.93
GMOY001300-RA	11.8937	6.50261	6.0621	8.15279	1.97351	3.29656	1.37811	2.21606	6.1287	3.01532	6.5859	5.24331	GMOY001300-RA	-0.61	0.06	0.2	-1.89	0	0	1.24	0	0.04
GMOY001301-RA	21.7549	17.5435	20.0209	19.7731	6.26881	7.19862	7.95543	7.14095	18.3375	21.8031	20.6685	20.2697	GMOY001301-RA	0.09	0.62	0.82	-1.48	0	0	1.5	0	0
GMOY001302-RA	0.602211	0.880561	0.319058	0.60061	0.522401	0.538215	0.814335	0.624983	1.41057	1.91357	1.26113	1.52842	GMOY001302-RA	1.35	0	0.02	N/A	N/A	N/A	1.28	0.01	0.08
GMOY001307-RA	4.29075	4.94469	5.58352	4.93965	4.00507	5.04576	4.2596	4.43681	5.69094	5.16083	5.46489	5.43889	GMOY001307-RA	0.17	0.46	0.71	-0.16	0.52	0.79	0.3	0.38	0.68
GMOY001310-RA	63.0816	44.4345	53.9208	53.8123	64.6616	77.3683	58.5068	66.8456	80.8891	61.1762	67.1902	69.7518	GMOY001310-RA	0.42	0.01	0.06	0.31	0.08	0.28	0.06	0.75	0.9
GMOY001311-RA	99.3648	93.0008	109.437	100.601	81.3204	78.983	80.995	80.4328	97.0378	81.4716	94.7949	91.1014	GMOY001311-RA	-0.1	0.49	0.73	-0.33	0.03	0.15	0.18	0.27	0.57
GMOY001312-RA	1.65608	0.948297	1.27623	1.29354	1.39307	2.28741	2.63093	2.1038	1.89698	3.01532	3.50314	2.80515	GMOY001312-RA	1.15	0	0.01	0.69	0.06	0.23	0.41	0.35	0.65
GMOY001313-RA	45.9939	35.2224	40.6799	40.6321	28.0936	29.7364	24.5553	27.4617	21.6937	23.6007	28.5155	24.6033	GMOY001313-RA	-0.72	0	0	-0.57	0	0.01	-0.16	0.49	0.76
GMOY001315-RA	173.286	157.417	144.613	158.439	120.617	101.521	156.164	126.101	190.233	239.834	138.234	189.434	GMOY001315-RA	0.08	0.63	0.83	-0.34	0.07	0.25	0.59	0.01	0.08
GMOY001315-RB	14.6036	13.6826	12.1242	13.4701	8.88081	8.27505	11.7139	9.62325	14.203	79.3841	9.73872	34.4419	GMOY001315-RB	-0.05	0.8	0.92	-0.49	0.02	0.09	1.84	0	0.01
GMOY001316-RA	17.0125	14.2245	14.8362	15.3577	16.1944	17.3574	16.0988	16.5502	19.9912	14.9606	18.3564	17.7694	GMOY001316-RA	0.25	0.15	0.37	0.1	0.58	0.82	0.1	0.68	0.87
GMOY001320-RA	20.7763	20.6593	21.1376	20.8577	22.5793	24.4888	22.6761	23.2481	29.1843	21.3392	24.0315	24.8517	GMOY001320-RA	0.3	0.06	0.22	0.15	0.35	0.65	0.1	0.64	0.85
GMOY001321-RA	45.6175	38.677	45.5455	43.28	34.5945	39.5588	43.9741	39.3758	52.8236	42.0985	41.6873	45.5365	GMOY001321-RA	0.12	0.42	0.68	-0.14	0.37	0.68	0.21	0.27	0.58
GMOY001322-RA	16.7866	18.8982	16.0327	17.2392	17.3553	16.281	20.3584	17.9982	18.7266	19.6576	16.1144	18.1662	GMOY001322-RA	0.12	0.5	0.74	0.06	0.76	0.92	0.01	0.96	0.99
GMOY001323-RA	0.82804	0.338677	0.478587	0.548435	1.39307	1.34554	0.939617	1.22607	1.7997	30.4431	1.40125	11.2147	GMOY001323-RA	1.39	0	0.02	N/A	N/A	N/A	3.19	0	0.01
GMOY001323-RB	0.978593	0.609619	0.558352	0.715521	0.928712	1.07643	0.876976	0.960706	1.26465	51.3764	2.10188	18.2476	GMOY001323-RB	1.24	0	0.02	N/A	N/A	N/A	4.24	0	0
GMOY001325-RA	10.2376	9.27976	10.2099	9.90907	8.70668	9.62058	8.5192	8.94882	8.70665	7.59628	11.2801	9.19434	GMOY001325-RA	-0.11	0.6	0.81	-0.15	0.45	0.73	0.04	0.91	0.98
GMOY001326-RA	1.43025	0.541884	0.558352	0.843496	0.406312	0.403661	0.56377	0.457914	1.21601	8.29213	1.121	3.54305	GMOY001326-RA	0.49	0.29	0.55	N/A	N/A	N/A	2.93	0	0
GMOY001327-RA	4.29075	5.3511	3.27035	4.30407	5.51423	4.6421	3.69583	4.61739	3.45347	27.1959	5.39483	12.0147	GMOY001327-RA	-0.01	1	1	0.09	0.77	0.92	1.38	0.02	0.11
GMOY001328-RA	1.43025	1.28697	1.356	1.35774	2.14765	2.55652	1.56603	2.09007	2.0429	11.3074	3.71333	5.68789	GMOY001328-RA	0.95	0.01	0.04	0.61	0.08	0.26	1.44	0.01	0.06
GMOY001329-RA	1.20442	1.62565	1.19647	1.34218	1.50916	1.48009	1.62867	1.53931	1.7997	14.2648	1.75157	5.93868	GMOY001329-RA	0.62	0.08	0.25	0.18	0.64	0.86	1.94	0	0.04
GMOY001330-RA	31.7666	35.8998	35.0964	34.2543	33.2595	32.9656	31.5085	32.5779	27.2873	27.3698	30.6174	28.4249	GMOY001330-RA	-0.22	0.13	0.34	-0.08	0.61	0.84	-0.2	0.3	0.61
GMOY001332-RA	319.097	206.593	214.487	246.726	285.115	279.939	258.958	274.671	278.613	495.15	303.442	359.068	GMOY001332-RA	0.24	0.22	0.47	0.15	0.45	0.74	0.39	0.09	0.32
GMOY001333-RA	229.292	189.592	202.522	207.135	228.057	217.035	212.479	219.19	206.965	255.432	207.386	223.261	GMOY001333-RA	0.04	0.82	0.93	0.07	0.65	0.86	0.03	0.87	0.96
GMOY001334-RA	0.82804	0.270942	0.159529	0.419504	1.79938	1.81647	0.939617	1.51849	1.99426	0.579869	1.47132	1.34848	GMOY001334-RA	N/A	N/A	N/A	N/A	N/A	N/A	-0.17	0.82	0.94
GMOY001335-RA	126.163	126.191	121.88	124.745	126.247	128.768	127.224	127.413	103.458	98.1138	118.616	106.729	GMOY001335-RA	-0.23	0.13	0.35	0.02	0.87	0.96	-0.26	0.11	0.36
GMOY001337-RA	9.93648	11.9214	12.0444	11.3008	9.5193	5.92036	6.89053	7.4434	8.94985	13.453	7.91709	10.1066	GMOY001337-RA	-0.48	0.01	0.07	-0.6	0.01	0.05	0.44	0.19	0.47
GMOY001338-RA	4.1402	6.70581	8.21575	6.35392	4.52747	2.69107	7.51694	4.91183	7.9284	7.30635	6.86615	7.36697	GMOY001338-RA	0.24	0.36	0.62	-0.37	0.29	0.6	0.58	0.15	0.41
GMOY001339-RA	2.33357	1.49018	2.55246	2.1254	2.03156	1.41281	1.75395	1.73277	1.7997	1.27571	1.54138	1.53893	GMOY001339-RA	-0.41	0.23	0.48	-0.29	0.41	0.71	-0.17	0.74	0.9
GMOY001340-RA	77.3841	47.618	68.5975	64.5332	47.3643	38.9533	42.5333	42.9503	50.3429	72.0197	49.8146	57.3924	GMOY001340-RA	-0.11	0.61	0.82	-0.59	0	0.01	0.42	0.06	0.25
GMOY001341-RA	59.3931	43.283	49.6135	50.7632	29.2544	33.3693	42.5333	35.0524	55.4988	42.9683	52.3369	50.268	GMOY001341-RA	0.03	0.87	0.95	-0.54	0	0.02	0.52	0.01	0.09
GMOY001345-RA	0.150553	0.135471	0.159529	0.148518	0	0.269107	0.0626411	0.110583	0.194562	0.521882	0.140125	0.285523	GMOY001345-RA	N/A	N/A	N/A	N/A	N/A	N/A	1.38	0.15	0.41
GMOY001346-RA	29.5836	23.4365	30.0712	27.6971	37.2065	32.562	30.0677	33.2788	20.8181	20.4694	26.9041	22.7305	GMOY001346-RA	-0.24	0.16	0.38	0.26	0.13	0.36	-0.55	0.01	0.09
GMOY001347-RA	8.80734	8.73788	8.13598	8.5604	8.01015	7.46773	8.70712	8.06166	8.90121	7.42232	8.33747	8.22033	GMOY001347-RA	-0.01	0.95	0.99	-0.09	0.66	0.87	0.03	0.93	0.98
GMOY001348-RA	36.3585	32.1744	33.4213	33.9847	33.84	27.718	32.0723	31.2101	33.0755	30.2112	32.2989	31.8619	GMOY001348-RA	-0.05	0.74	0.89	-0.13	0.42	0.71	0.03	0.88	0.96
GMOY001349-RA	70.6845	56.4237	51.8469	59.6517	74.9355	79.9921	59.0706	71.3327	60.5088	46.0416	63.8272	56.7925	GMOY001349-RA	-0.03	0.84	0.94	0.25	0.16	0.42	-0.33	0.1	0.33
GMOY001350-RA	112.162	132.287	146.368	130.272	88.4599	78.7811	132.987	100.076	115.57	113.48	125.062	118.037	GMOY001350-RA	-0.1	0.54	0.77	-0.39	0.06	0.22	0.24	0.23	0.53
GMOY001351-RA	187.514	213.909	217.837	206.42	148.014	129.373	187.36	154.916	216.742	185.616	200.8	201.053	GMOY001351-RA	0.01	0.97	1	-0.42	0.02	0.1	0.38	0.03	0.18
GMOY001352-RA	61.0492	59.3363	56.553	58.9795	45.7971	50.8613	40.842	45.8335	48.2514	48.477	58.7826	51.837	GMOY001352-RA	-0.14	0.3	0.56	-0.37	0.01	0.07	0.18	0.32	0.62
GMOY001354-RA	65.5657	57.4397	56.9519	59.9858	62.63	57.5217	52.1174	57.4231	46.7435	42.1565	53.9483	47.6161	GMOY001354-RA	-0.29	0.04	0.15	-0.07	0.65	0.87	-0.27	0.13	0.38
GMOY001355-RA	19.2708	19.4401	19.2232	19.3114	19.6191	16.281	21.6738	19.1913	19.0671	20.5274	18.2163	19.2702	GMOY001355-RA	0.05	0.78	0.91	-0.01	0.94	0.99	0.01	0.99	1
GMOY001356-RA	10.3881	12.1247	11.0075	11.1734	11.5509	10.6297	12.1524	11.4443	9.87402	12.6991	9.38841	10.6539	GMOY001356-RA	-0.01	0.97	1	0.03	0.9	0.97	-0.1	0.72	0.89
GMOY001357-RA	5.1188	3.65772	3.90846	4.22832	3.59876	4.37299	3.25734	3.74303	3.40483	2.2035	3.0127	2.87368	GMOY001357-RA	-0.51	0.06	0.21	-0.18	0.49	0.77	-0.38	0.31	0.61
GMOY001358-RA	8.20513	11.1086	11.5659	10.2932	16.7749	19.0393	9.02032	14.9448	13.5707	6.32057	11.2801	10.3905	GMOY001358-RA	0	0.99	1	0.53	0.04	0.18	-0.52	0.13	0.39
GMOY001359-RA	93.0416	96.1844	82.3967	90.5409	85.8479	91.2946	71.5988	82.9138	65.5187	62.2199	68.1711	65.3032	GMOY001359-RA	-0.43	0	0.02	-0.13	0.41	0.71	-0.34	0.04	0.2
GMOY001360-RA	109.828	117.318	120.365	115.837	96.0637	94.9949	108.181	99.7466	120.482	97.592	106.145	108.073	GMOY001360-RA	-0.06	0.71	0.87	-0.22	0.15	0.41	0.12	0.49	0.76
GMOY001361-RA	849.569	692.46	716.604	752.878	824.464	824.276	785.081	811.274	670.461	673.866	734.818	693.048	GMOY001361-RA	-0.07	0.67	0.84	0.1	0.56	0.81	-0.23	0.16	0.44
GMOY001362-RA	71.2867	68.5483	98.5092	79.4481	101.056	107.508	127.6	112.055	60.4601	70.5121	81.4129	70.795	GMOY001362-RA	-0.12	0.5	0.74	0.49	0.01	0.05	-0.66	0	0.02
GMOY001363-RA	44.6389	47.8212	43.3121	45.2574	40.457	41.0389	45.4775	42.3245	53.0181	59.3206	44.63	52.3229	GMOY001363-RA	0.26	0.1	0.29	-0.1	0.49	0.76	0.31	0.09	0.32
GMOY001364-RA	13.3239	11.786	10.0503	11.7201	14.1629	12.648	10.5864	12.4658	10.7982	7.01641	13.9425	10.5857	GMOY001364-RA	-0.12	0.61	0.81	0.08	0.69	0.89	-0.24	0.44	0.73
GMOY001366-RA	6.32322	13.6148	0.558352	6.83213	45.3908	28.0544	56.6902	43.3785	42.6577	22.4409	46.6618	37.2535	GMOY001366-RA	2.47	0	0	2.66	0	0	-0.22	0.7	0.88
GMOY001367-RA	30.3364	31.1583	32.6237	31.3728	28.0936	25.3634	30.193	27.8833	36.7236	30.965	33.7002	33.7963	GMOY001367-RA	0.15	0.29	0.55	-0.18	0.26	0.56	0.28	0.17	0.44
GMOY001369-RA	239.605	223.798	234.827	232.743	303.689	298.238	271.8	291.242	261.102	229.976	260.774	250.617	GMOY001369-RA	0.15	0.33	0.59	0.32	0.05	0.19	-0.22	0.17	0.45
GMOY001370-RA	2.5594	1.28697	1.67505	1.84048	1.45111	2.08558	1.62867	1.72179	2.14018	1.39169	1.82163	1.7845	GMOY001370-RA	0.01	1	1	-0.1	0.83	0.95	0.06	0.91	0.98
GMOY001373-RA	11.2915	8.87335	6.3014	8.82207	6.50099	6.12219	7.14109	6.58809	5.59366	8.29213	8.40753	7.4311	GMOY001373-RA	-0.21	0.46	0.71	-0.43	0.08	0.28	0.17	0.68	0.87
GMOY001378-RA	43.8861	42.2669	47.6992	44.6174	57.348	57.118	53.5582	56.0081	43.1928	48.0711	42.8083	44.6907	GMOY001378-RA	0.05	0.71	0.87	0.32	0.03	0.13	-0.33	0.07	0.27
GMOY001380-RA	22.8087	24.317	23.8496	23.6585	21.7087	18.6357	19.9825	20.109	23.2502	18.6718	22.1398	21.3539	GMOY001380-RA	-0.11	0.49	0.73	-0.24	0.14	0.39	0.09	0.7	0.88
GMOY001381-RA	0.526935	1.21924	1.51553	1.08723	0.290223	0.470938	0.313206	0.358122	1.31329	1.21772	0.840753	1.12392	GMOY001381-RA	0.11	0.84	0.94	N/A	N/A	N/A	1.65	0	0.05
GMOY001387-RA	265.726	314.022	396.749	325.499	330.448	172.027	638.564	380.346	309.062	402.893	265.258	325.737	GMOY001387-RA	0.06	0.78	0.91	0.22	0.52	0.79	-0.22	0.49	0.76
GMOY001388-RA	55.7045	60.42	49.3742	55.1663	72.4396	49.0448	64.2072	61.8972	42.8036	34.2703	55.7699	44.2813	GMOY001388-RA	-0.28	0.09	0.26	0.16	0.36	0.67	-0.48	0.03	0.16
GMOY001389-RA	31.1644	18.8982	13.0016	21.0214	4.70161	7.46773	5.6377	5.93568	20.1372	17.686	30.0569	22.6267	GMOY001389-RA	0.14	0.6	0.81	-1.83	0	0	1.93	0	0
GMOY001391-RA	135.949	118.469	160.646	138.355	58.0445	104.952	101.855	88.2836	154.288	188.863	168.291	170.481	GMOY001391-RA	0.35	0.05	0.18	-0.65	0	0.02	0.95	0	0
GMOY001392-RA	5.64573	6.09619	6.54069	6.0942	8.41646	7.19862	7.7675	7.79419	5.78822	6.37856	5.18464	5.78381	GMOY001392-RA	-0.02	0.94	0.99	0.35	0.11	0.34	-0.43	0.18	0.47
GMOY001393-RA	1.65608	3.65772	2.87152	2.72844	1.62525	2.8929	3.38262	2.63359	3.25891	4.05908	3.43307	3.58369	GMOY001393-RA	0.44	0.17	0.4	-0.06	0.92	0.98	0.45	0.28	0.58
GMOY001398-RA	15.6575	11.9892	12.204	13.2835	20.0254	24.9597	8.70712	17.8974	8.94985	7.71226	9.03809	8.56673	GMOY001398-RA	-0.59	0	0.02	0.42	0.16	0.42	-1.06	0	0.02
GMOY001399-RA	0.978593	0.677355	0.319058	0.658335	0.522401	0.605491	0.56377	0.563887	0.486405	0.521882	0.700627	0.569638	GMOY001399-RA	N/A	N/A	N/A	N/A	N/A	N/A	0	1	1
GMOY001400-RA	10.2376	13.5471	11.0075	11.5974	11.2026	9.48603	10.2105	10.2997	9.82538	10.2057	10.9298	10.3203	GMOY001400-RA	-0.13	0.54	0.76	-0.18	0.38	0.68	0	1	1
GMOY001401-RA	38.4662	36.5094	44.9872	39.9876	31.9245	30.611	47.9831	36.8395	66.5402	69.6423	42.0376	59.4067	GMOY001401-RA	0.62	0	0.01	-0.12	0.52	0.78	0.69	0	0.03
GMOY001402-RA	30.5622	33.6645	37.4096	33.8788	35.4072	38.0787	39.0881	37.5246	36.0426	32.4727	36.0123	34.8425	GMOY001402-RA	0.08	0.57	0.79	0.14	0.36	0.67	-0.11	0.56	0.8
GMOY001403-RA	900.532	720.028	792.062	804.207	910.428	914.628	866.64	897.232	773.287	780.504	782.391	778.727	GMOY001403-RA	0	0.99	1	0.15	0.38	0.68	-0.2	0.21	0.5
GMOY001404-RA	2.48412	2.16754	2.71199	2.45455	2.26374	2.08558	2.38036	2.24323	2.67523	24.9924	2.80251	10.1567	GMOY001404-RA	0.23	0.43	0.68	-0.13	0.7	0.89	2.18	0	0.02
GMOY001405-RA	1.35498	0.948297	1.19647	1.16658	0.696534	0.740045	1.25282	0.896467	0.340483	6.26259	1.05094	2.55134	GMOY001405-RA	-0.83	0.09	0.27	-0.38	0.38	0.68	1.5	0.06	0.24
GMOY001406-RA	4.66714	3.38677	4.54658	4.20016	4.00507	4.37299	4.63544	4.33784	2.72387	3.47921	3.85345	3.35218	GMOY001406-RA	-0.28	0.32	0.58	0.04	0.88	0.97	-0.38	0.3	0.61
GMOY001407-RA	17.9158	16.5275	19.5423	17.9952	18.9225	20.5194	18.2912	19.2444	15.0786	91.0394	18.6367	41.5849	GMOY001407-RA	-0.07	0.71	0.87	0.09	0.6	0.84	1.11	0.01	0.1
GMOY001409-RA	273.404	237.752	246.712	252.622	301.541	301.871	275.558	292.99	205.02	203.592	247.742	218.785	GMOY001409-RA	-0.16	0.32	0.58	0.21	0.2	0.48	-0.42	0.02	0.11
GMOY001410-RA	13.8509	12.1924	10.1301	12.0578	8.59059	12.3117	13.1546	11.3523	18.7752	11.4814	16.6749	15.6439	GMOY001410-RA	0.41	0.05	0.17	-0.1	0.67	0.87	0.46	0.1	0.33
GMOY001412-RA	19.9482	23.1655	20.4995	21.2044	22.8695	18.5011	22.3002	21.2236	20.5263	23.5427	18.4265	20.8318	GMOY001412-RA	0.03	0.88	0.96	0	0.99	1	-0.03	0.91	0.98
GMOY001413-RA	43.8109	44.4345	38.9251	42.3901	40.2829	39.4915	33.1372	37.6372	30.3517	31.197	32.8594	31.4693	GMOY001413-RA	-0.38	0.01	0.04	-0.18	0.25	0.56	-0.26	0.17	0.45
GMOY001414-RA	5.26935	5.08016	3.8287	4.72607	7.77797	6.6604	3.63319	6.02385	5.10725	5.33479	6.93621	5.79275	GMOY001414-RA	0.33	0.18	0.41	0.34	0.26	0.56	-0.06	0.9	0.97
GMOY001415-RA	7.9793	5.48657	6.14187	6.53591	4.75965	4.6421	5.01129	4.80435	6.27462	8.4081	5.46489	6.71587	GMOY001415-RA	0.1	0.71	0.87	-0.45	0.06	0.23	0.48	0.15	0.42
GMOY001416-RA	1.20442	1.28697	1.19647	1.22929	0.696534	0.470938	0.125282	0.430918	0.340483	0.695843	0.560502	0.532276	GMOY001416-RA	-1.17	0.01	0.05	-1.49	0	0.01	0.27	0.76	0.91
GMOY001418-RA	15.4317	15.7824	16.272	15.8287	17.2973	13.2535	14.7207	15.0905	14.1544	17.802	15.2737	15.7433	GMOY001418-RA	0	0.98	1	-0.07	0.69	0.88	0.06	0.81	0.93
GMOY001419-RA	11.8937	12.1924	11.167	11.751	10.39	10.4279	13.9063	11.5747	11.4792	17.86	12.6814	14.0068	GMOY001419-RA	0.12	0.53	0.76	-0.03	0.9	0.97	0.27	0.34	0.64
GMOY001420-RA	135.573	127.478	150.276	137.776	102.333	92.6402	122.526	105.833	123.255	133.428	105.585	120.756	GMOY001420-RA	-0.26	0.1	0.29	-0.39	0.02	0.11	0.19	0.28	0.59
GMOY001421-RA	15.2058	18.8982	18.1065	17.4035	19.6191	19.8467	17.978	19.1479	20.3317	43.1423	18.4265	27.3002	GMOY001421-RA	0.12	0.49	0.73	0.13	0.45	0.74	0.51	0.08	0.28
GMOY001422-RA	1.43025	1.01603	0.717881	1.05472	0.522401	0.269107	0.876976	0.556161	1.26465	1.68162	0.840753	1.26234	GMOY001422-RA	-0.25	0.59	0.8	N/A	N/A	N/A	1.17	0.09	0.3
GMOY001423-RA	544.474	511.335	581.005	545.605	572.145	560.55	581.999	571.565	512.622	498.107	588.877	533.202	GMOY001423-RA	0.01	0.95	0.99	0.06	0.71	0.9	-0.1	0.55	0.8
GMOY001425-RA	45.8433	40.9122	44.5884	43.7813	45.3328	46.6901	41.5937	44.5389	44.652	36.1258	40.0058	40.2612	GMOY001425-RA	-0.09	0.5	0.74	0.02	0.91	0.98	-0.15	0.43	0.72
GMOY001426-RA	21.9807	22.9623	25.7639	23.569	27.6292	28.1217	26.184	27.3116	24.7094	23.7166	27.0442	25.1567	GMOY001426-RA	0.14	0.37	0.63	0.21	0.2	0.47	-0.12	0.56	0.8
GMOY001427-RA	37.6382	38.406	35.3357	37.1266	46.6098	42.9226	45.4775	45.0033	36.4804	38.2134	39.025	37.9062	GMOY001427-RA	0.08	0.58	0.79	0.27	0.06	0.23	-0.25	0.18	0.46
GMOY001429-RA	1.20442	0.74509	0.638116	0.862543	0.464356	0.605491	0.375847	0.481898	0.97281	0.695843	0.77069	0.813114	GMOY001429-RA	N/A	N/A	N/A	N/A	N/A	N/A	0.76	0.17	0.45
GMOY001431-RA	10.6892	8.12826	8.7741	9.1972	11.2606	9.68786	10.2731	10.4072	9.04713	8.4081	9.24828	8.90117	GMOY001431-RA	0	1	1	0.17	0.41	0.71	-0.23	0.44	0.73
GMOY001434-RA	66.8454	73.8994	60.621	67.122	89.0984	82.3468	84.7535	85.3995	84.6831	99.8534	87.088	90.5415	GMOY001434-RA	0.48	0	0.02	0.34	0.03	0.12	0.08	0.62	0.84
GMOY001435-RA	9.78593	9.5507	9.65151	9.66271	7.89406	6.99679	9.14561	8.01215	9.63082	9.85777	12.7514	10.7467	GMOY001435-RA	0.19	0.31	0.57	-0.28	0.19	0.46	0.42	0.15	0.42
GMOY001436-RA	213.71	165.139	161.364	180.071	111.445	117.936	108.745	112.709	107.933	246.386	135.221	163.18	GMOY001436-RA	-0.54	0	0.01	-0.68	0	0	0.53	0.03	0.15
GMOY001437-RA	72.3406	73.7639	83.2742	76.4596	87.0668	81.6068	102.23	90.3013	97.0864	85.1828	96.1962	92.8218	GMOY001437-RA	0.32	0.03	0.12	0.23	0.15	0.41	0.04	0.82	0.93
GMOY001438-RA	10.3881	11.9214	13.3207	11.8768	13.5824	12.1098	16.412	14.0347	20.3317	16.8742	12.6814	16.6291	GMOY001438-RA	0.52	0.01	0.07	0.24	0.23	0.53	0.25	0.38	0.68
GMOY001439-RA	22.5829	24.4525	29.5926	25.5427	26.7585	22.605	36.3945	28.586	34.0483	38.3293	25.7831	32.7203	GMOY001439-RA	0.41	0.03	0.13	0.16	0.43	0.72	0.2	0.42	0.71
GMOY001440-RA	0.0752764	0.270942	0.319058	0.221759	0.232178	0.403661	0.313206	0.316348	0.583686	1.21772	0.420376	0.740596	GMOY001440-RA	N/A	N/A	N/A	N/A	N/A	N/A	1.23	0.05	0.22
GMOY001442-RB	1.65608	1.42245	0.638116	1.23888	1.50916	0.740045	1.44075	1.22998	1.94562	34.9661	2.52226	13.1447	GMOY001442-RB	0.72	0.05	0.19	-0.02	1	1	3.41	0	0
GMOY001443-RA	152.661	156.74	149.718	153.039	245.528	281.217	242.547	256.431	334.063	271.205	266.729	290.666	GMOY001443-RA	0.97	0	0	0.74	0	0	0.18	0.27	0.58
GMOY001444-RA	1.5808	2.30301	2.4727	2.11884	2.72809	2.42197	1.94188	2.36398	2.23746	3.13129	2.66238	2.67705	GMOY001444-RA	0.38	0.24	0.49	0.15	0.67	0.87	0.18	0.69	0.88
GMOY001445-RA	8.35568	8.87335	8.7741	8.66771	13.7566	11.6389	13.9063	13.1006	14.0085	11.6554	12.9616	12.8751	GMOY001445-RA	0.61	0	0.01	0.59	0	0.02	-0.03	0.93	0.98
GMOY001447-RA	7.15126	5.01243	5.98234	6.04867	2.0896	1.81647	2.69357	2.19988	3.74532	2.84136	3.0127	3.19979	GMOY001447-RA	-0.91	0	0	-1.46	0	0	0.54	0.17	0.44
GMOY001448-RA	59.4684	53.7142	5.50375	39.5621	8.53255	3.43112	7.4543	6.47265	4.96133	4.23304	5.11458	4.76965	GMOY001448-RA	-3.02	0	0	-2.62	0	0	-0.44	0.42	0.71
GMOY001450-RA	70.6093	81.1471	80.5622	77.4395	62.7461	52.0723	68.78	61.1995	59.7305	68.8305	62.7762	63.7791	GMOY001450-RA	-0.23	0.13	0.34	-0.35	0.03	0.15	0.06	0.74	0.9
GMOY001452-RA	40.6493	33.1904	34.9369	36.2588	43.1851	50.5249	42.7213	45.4771	61.0438	49.8107	45.3306	52.0617	GMOY001452-RA	0.57	0	0	0.32	0.04	0.18	0.2	0.3	0.6
GMOY001453-RA	7.52764	6.57034	7.4181	7.17203	6.09468	8.34232	10.1479	8.19496	14.6408	11.7713	10.9298	12.4473	GMOY001453-RA	0.85	0	0	0.19	0.45	0.73	0.61	0.04	0.2
GMOY001456-RA	25.594	26.6878	26.7211	26.3343	30.8216	30.2073	32.1349	31.0546	30.7894	24.3545	27.8149	27.6529	GMOY001456-RA	0.11	0.45	0.7	0.23	0.13	0.37	-0.17	0.39	0.68
GMOY001459-RA	22.2818	23.5042	24.9663	23.5841	20.3736	26.978	17.6648	21.6721	14.6894	40.0689	16.1144	23.6243	GMOY001459-RA	-0.59	0	0	-0.13	0.49	0.77	0.12	0.7	0.88
GMOY001460-RA	65.0388	61.978	61.977	62.9979	67.2156	65.864	77.0486	70.0427	82.6402	198.895	81.9034	121.146	GMOY001460-RA	0.5	0	0.01	0.15	0.34	0.64	0.79	0	0.04
GMOY001461-RA	5.79628	4.13186	5.74305	5.22373	5.28205	4.37299	6.63996	5.43167	6.42054	5.27681	4.97446	5.55727	GMOY001461-RA	0.14	0.59	0.8	0.05	0.87	0.96	0.03	0.94	0.99
GMOY001465-RA	40.7998	49.7856	46.1837	45.5897	51.0792	48.5066	55.7506	51.7788	46.8894	63.6116	42.6682	51.0564	GMOY001465-RA	0.22	0.23	0.48	0.18	0.25	0.54	-0.02	0.92	0.98
GMOY001466-RA	38.1651	38.6092	41.9561	39.5768	42.5466	45.5464	39.4639	42.519	41.6363	36.4158	42.5982	40.2167	GMOY001466-RA	0.06	0.63	0.83	0.1	0.51	0.78	-0.08	0.66	0.87
GMOY001467-RA	41.5526	39.2188	43.4717	41.4144	41.7921	37.4059	43.2224	40.8068	37.5505	40.7648	40.7065	39.6739	GMOY001467-RA	-0.01	0.93	0.98	-0.03	0.86	0.96	-0.04	0.83	0.94
GMOY001469-RA	64.9635	45.7892	56.7923	55.8483	79.463	80.5976	72.1626	77.4077	83.1266	90.5755	80.9925	84.8982	GMOY001469-RA	0.65	0	0	0.46	0.01	0.04	0.13	0.47	0.74
GMOY001470-RA	24.6154	22.5559	25.1258	24.099	19.3869	17.2229	22.864	19.8246	20.7695	19.5416	22.1398	20.817	GMOY001470-RA	-0.17	0.27	0.53	-0.29	0.09	0.3	0.07	0.76	0.91
GMOY001471-RA	70.534	74.9832	76.0156	73.8442	67.3897	71.7844	71.9747	70.3829	89.3526	79.2101	83.3046	83.9558	GMOY001471-RA	0.23	0.09	0.27	-0.08	0.61	0.84	0.25	0.12	0.37
GMOY001472-RA	13.0981	14.4954	14.7564	14.1166	20.2575	18.0302	29.0655	22.4511	17.3647	19.5996	19.1972	18.7205	GMOY001472-RA	0.46	0.01	0.05	0.66	0	0.01	-0.26	0.32	0.62
GMOY001473-RA	179.384	183.428	192.073	184.961	201.531	190.259	252.193	214.661	208.327	193.734	234.5	212.187	GMOY001473-RA	0.24	0.12	0.33	0.21	0.22	0.51	-0.02	0.92	0.98
GMOY001474-RA	237.121	230.436	383.827	283.795	267.701	265.609	291.093	274.801	412.082	338.643	362.925	371.217	GMOY001474-RA	0.32	0.14	0.35	-0.05	0.8	0.93	0.43	0.03	0.16
GMOY001475-RA	16.7866	16.5952	17.7875	17.0564	14.6853	13.3208	14.2822	14.0961	15.0299	27.4278	14.1527	18.8701	GMOY001475-RA	-0.23	0.17	0.4	-0.28	0.1	0.32	0.42	0.14	0.4
GMOY001476-RA	7.15126	7.72184	5.74305	6.87205	3.71485	5.11304	2.1298	3.65256	7.44199	5.10285	8.12728	6.89071	GMOY001476-RA	0.04	0.89	0.96	-0.92	0	0.02	0.92	0.02	0.11
GMOY001483-RA	49.2308	37.7287	43.3121	43.4239	30.2992	31.0146	33.7009	31.6716	44.7006	36.0679	37.9039	39.5575	GMOY001483-RA	-0.09	0.54	0.77	-0.46	0	0.03	0.32	0.09	0.32
GMOY001484-RA	30.2611	40.5058	33.7404	34.8358	36.6261	36.8677	39.2134	37.569	45.8193	38.7352	41.4071	41.9872	GMOY001484-RA	0.31	0.04	0.14	0.1	0.52	0.79	0.16	0.4	0.7
GMOY001485-RA	0.150553	0.474148	0.478587	0.367763	0.232178	0.403661	0.438488	0.358109	1.26465	0.463895	0.490439	0.739662	GMOY001485-RA	N/A	N/A	N/A	N/A	N/A	N/A	1.06	0.15	0.42
GMOY001486-RA	1.35498	2.91263	1.03694	1.76818	1.50916	1.41281	2.00452	1.64216	1.84834	3.47921	1.19107	2.17287	GMOY001486-RA	0.34	0.48	0.73	-0.13	0.81	0.93	0.41	0.48	0.75
GMOY001487-RA	4.44131	4.47054	3.5894	4.16708	5.57227	4.44027	3.06942	4.36065	5.35045	9.45186	4.41395	6.40542	GMOY001487-RA	0.05	0.89	0.96	0.06	0.85	0.95	0.55	0.16	0.44
GMOY001488-RA	8.80734	8.19599	7.57763	8.19365	11.8991	14.8009	7.95543	11.5518	8.31752	21.7451	10.2292	13.4306	GMOY001488-RA	0.09	0.68	0.85	0.49	0.05	0.18	0.22	0.56	0.8
GMOY001489-RA	44.112	45.4505	41.8764	43.8129	73.6585	77.5029	64.8962	72.0192	74.274	66.1051	65.6488	68.676	GMOY001489-RA	0.69	0	0	0.71	0	0	-0.07	0.68	0.87
GMOY001490-RA	5.34462	5.08016	7.73716	6.05398	1.39307	1.95103	1.94188	1.76199	1.60514	2.6674	2.52226	2.26493	GMOY001490-RA	-1.37	0	0	-1.78	0	0	0.36	0.41	0.7
GMOY001492-RA	16.9372	17.0693	17.3089	17.1051	25.5396	29.4	15.8482	23.5959	26.4118	17.918	19.1271	21.1523	GMOY001492-RA	0.35	0.05	0.19	0.46	0.03	0.15	-0.16	0.54	0.79
GMOY001493-RA	15.9586	16.1888	16.3517	16.1664	18.3421	16.5501	16.8505	17.2475	16.9755	18.1499	19.4774	18.201	GMOY001493-RA	0.22	0.19	0.43	0.09	0.61	0.84	0.08	0.75	0.9
GMOY001494-RA	31.3903	36.7126	36.2131	34.772	32.9112	34.0421	34.4526	33.802	28.3088	40.3009	28.3754	32.3284	GMOY001494-RA	-0.35	0.02	0.09	-0.05	0.76	0.92	-0.06	0.75	0.91
GMOY001495-RA	4.51658	3.79319	4.38705	4.23227	4.41138	4.57482	4.44752	4.47791	3.01571	5.91466	3.64326	4.19121	GMOY001495-RA	-0.36	0.16	0.39	0.08	0.78	0.92	-0.1	0.8	0.92
GMOY001496-RA	69.179	62.3844	72.0274	67.8636	79.7532	83.4232	82.1852	81.7872	72.377	68.7725	70.2729	70.4742	GMOY001496-RA	0.1	0.47	0.72	0.26	0.08	0.27	-0.21	0.22	0.51
GMOY001497-RA	2.8605	3.18357	2.63223	2.8921	1.45111	1.27826	2.19244	1.6406	3.8426	3.76915	2.03182	3.21452	GMOY001497-RA	0.22	0.51	0.74	-0.82	0.01	0.06	0.97	0.02	0.12
GMOY001498-RA	1.95719	1.49018	1.356	1.60112	0.986757	0.941875	1.0649	0.997844	1.50786	1.39169	2.24201	1.71385	GMOY001498-RA	0.12	0.74	0.89	-0.68	0.08	0.27	0.77	0.12	0.36
GMOY001499-RA	0	0.0677355	0.0797645	0.0491667	0.580445	0.672768	1.19018	0.814465	2.18882	2.14552	0.490439	1.60826	GMOY001499-RA	N/A	N/A	N/A	N/A	N/A	N/A	0.99	0.1	0.34
GMOY001500-RA	3.01106	2.0998	2.79176	2.6342	1.91547	2.55652	2.19244	2.22148	3.16163	2.26149	2.31207	2.5784	GMOY001500-RA	0.03	0.97	1	-0.25	0.41	0.71	0.22	0.59	0.82
GMOY001501-RA	0.526935	0.74509	0.239294	0.503773	0.63849	1.27826	0.751694	0.889481	1.7997	1.21772	1.05094	1.35612	GMOY001501-RA	1.45	0	0.01	N/A	N/A	N/A	0.63	0.21	0.5
GMOY001502-RA	5.26935	4.80922	5.58352	5.22069	3.54072	3.96933	3.69583	3.73529	5.78822	4.11707	3.85345	4.58625	GMOY001502-RA	-0.13	0.6	0.81	-0.49	0.04	0.18	0.3	0.41	0.7
GMOY001503-RA	33.0463	37.5255	34.219	34.9303	32.2147	28.8618	34.5779	31.8848	37.8423	57.639	32.5792	42.6868	GMOY001503-RA	0.35	0.1	0.28	-0.14	0.38	0.68	0.42	0.06	0.25
GMOY001504-RA	14.98	16.3243	17.3089	16.2044	15.9622	17.3574	15.6603	16.3266	15.8082	12.4092	15.1336	14.4503	GMOY001504-RA	-0.12	0.47	0.72	0	0.99	1	-0.18	0.47	0.75
GMOY001505-RA	31.6914	32.4453	30.8689	31.6685	31.7504	39.2224	30.5062	33.8263	36.529	23.7166	30.7575	30.3344	GMOY001505-RA	-0.02	0.88	0.96	0.09	0.59	0.83	-0.16	0.46	0.74
GMOY001506-RA	1.05387	1.49018	0.87741	1.14049	0.870668	1.21098	1.12754	1.06973	1.75106	9.62583	0.840753	4.07255	GMOY001506-RA	0.51	0.24	0.49	-0.12	0.82	0.94	1.93	0	0.05
GMOY001507-RA	8.20513	10.2958	10.3694	9.62344	9.75148	10.2261	8.33127	9.43628	7.6852	20.9333	8.33747	12.3186	GMOY001507-RA	-0.28	0.17	0.4	-0.03	0.88	0.97	0.38	0.3	0.6
GMOY001508-RA	688.327	667.94	643.859	666.709	716.386	753.164	667.128	712.226	516.611	539.336	648.221	568.056	GMOY001508-RA	-0.19	0.26	0.51	0.09	0.59	0.83	-0.33	0.05	0.23
GMOY001510-RA	2.40884	4.60601	2.63223	3.2157	1.74134	1.41281	4.5728	2.57565	8.80393	10.4956	6.79609	8.69855	GMOY001510-RA	1.48	0	0	-0.33	0.45	0.74	1.75	0	0.01
GMOY001512-RA	30.1858	43.8249	38.0477	37.3528	35.4072	31.8892	43.0345	36.7769	32.6378	32.1827	30.4072	31.7426	GMOY001512-RA	-0.19	0.26	0.51	-0.03	0.88	0.97	-0.21	0.35	0.65
GMOY001513-RA	130.002	145.157	84.4706	119.877	68.5506	67.4114	38.7749	58.2456	26.1199	35.7779	38.6046	33.5008	GMOY001513-RA	-1.79	0	0	-1.05	0	0	-0.8	0.01	0.09
GMOY001514-RA	2.78523	3.2513	3.27035	3.10229	2.03156	3.56567	2.38036	2.6592	2.96707	4.23304	2.59232	3.26415	GMOY001514-RA	0.13	0.69	0.86	-0.24	0.46	0.75	0.3	0.47	0.74
GMOY001516-RA	176.071	160.465	189.6	175.379	100.707	80.5303	119.457	100.231	95.3354	94.8086	101.381	97.1749	GMOY001516-RA	-0.81	0	0	-0.81	0	0	-0.04	0.81	0.93
GMOY001517-RA	13.0981	9.88938	12.204	11.7305	3.25049	3.7675	4.44752	3.82184	10.6523	14.9606	12.1909	12.6013	GMOY001517-RA	0.16	0.46	0.71	-1.62	0	0	1.72	0	0
GMOY001518-RA	64.4366	72.206	81.3598	72.6675	65.6484	68.6896	66.4623	66.9334	62.8435	54.1018	64.9482	60.6312	GMOY001518-RA	-0.22	0.13	0.34	-0.12	0.42	0.72	-0.14	0.4	0.7
GMOY001520-RA	657.012	552.112	625.035	611.386	703.209	696.786	660.175	686.723	515.541	491.149	574.024	526.905	GMOY001520-RA	-0.17	0.31	0.57	0.16	0.34	0.65	-0.38	0.02	0.12
GMOY001522-RA	9.71066	10.499	6.70022	8.96996	0.986757	1.34554	3.75847	2.03025	14.1544	11.4814	13.5922	13.076	GMOY001522-RA	0.58	0	0.03	-2.15	0	0	2.68	0	0
GMOY001524-RA	4.51658	4.53828	4.54658	4.53381	6.55903	4.6421	8.8324	6.67784	5.20453	5.7407	4.41395	5.11973	GMOY001524-RA	0.23	0.35	0.61	0.55	0.04	0.18	-0.38	0.3	0.6
GMOY001525-RA	1152.71	819.261	876.373	949.447	690.904	729.415	604.8	675.04	659.419	672.068	744.487	691.991	GMOY001525-RA	-0.41	0.03	0.11	-0.5	0.01	0.05	0.04	0.85	0.94
GMOY001526-RA	55.1776	51.5467	54.6387	53.7877	54.6199	57.0507	51.8042	54.4916	41.9767	39.895	47.2223	43.0313	GMOY001526-RA	-0.28	0.04	0.15	0.01	0.94	0.99	-0.34	0.05	0.23
GMOY001527-RA	36.7349	29.8713	33.2618	33.2893	31.7504	31.351	38.5869	33.8961	42.9982	36.4738	36.3626	38.6115	GMOY001527-RA	0.26	0.08	0.25	0.02	0.91	0.98	0.19	0.33	0.63
GMOY001528-RA	9.10844	4.87695	7.01928	7.00156	6.61708	7.60228	6.63996	6.95311	5.69094	3.30525	7.00627	5.33416	GMOY001528-RA	-0.36	0.22	0.47	-0.02	0.97	1	-0.38	0.3	0.6
GMOY001529-RA	51.4138	55.2721	57.5102	54.732	51.9499	52.1395	50.0503	51.3799	51.3644	45.1718	51.2859	49.274	GMOY001529-RA	-0.11	0.41	0.67	-0.1	0.5	0.77	-0.06	0.72	0.89
GMOY001530-RA	2.33357	2.77715	2.87152	2.66075	2.612	3.43112	2.75621	2.93311	2.77251	9.50985	3.22289	5.16842	GMOY001530-RA	0.22	0.45	0.71	0.13	0.67	0.87	0.82	0.08	0.29
GMOY001531-RA	10.5387	9.27976	9.17292	9.66379	8.35841	9.62058	9.45881	9.14594	11.6737	29.2254	11.8406	17.5799	GMOY001531-RA	0.29	0.12	0.32	-0.09	0.68	0.88	0.94	0.01	0.07
GMOY001532-RA	29.96	27.2974	23.4508	26.9027	25.0172	26.4398	26.8731	26.11	21.645	83.5591	25.3627	43.5223	GMOY001532-RA	-0.19	0.25	0.5	-0.05	0.77	0.92	0.74	0.04	0.2
GMOY001533-RA	8.12985	6.77355	6.46093	7.12144	8.41646	8.61143	7.39165	8.13985	8.07432	25.3403	6.93621	13.4503	GMOY001533-RA	-0.03	0.88	0.96	0.19	0.4	0.7	0.72	0.08	0.29
GMOY001534-RA	31.6914	22.5559	24.1686	26.1386	19.561	21.2595	31.07	23.9635	34.097	30.2112	30.6875	31.6652	GMOY001534-RA	0.32	0.05	0.19	-0.13	0.53	0.79	0.4	0.08	0.3
GMOY001535-RA	41.8537	42.1315	41.6371	41.8741	41.6179	46.5556	35.956	41.3765	47.4245	74.1652	37.8339	53.1412	GMOY001535-RA	-0.1	0.52	0.75	-0.02	0.88	0.97	0.36	0.11	0.35
GMOY001536-RA	1.12915	1.76112	1.356	1.41542	2.43787	2.0183	2.19244	2.2162	2.18882	5.68272	1.47132	3.11429	GMOY001536-RA	0.33	0.39	0.64	0.63	0.06	0.22	0.49	0.31	0.62
GMOY001549-RA	30.3364	25.8072	23.5305	26.558	25.2494	26.3725	20.9848	24.2022	22.9097	18.2659	24.522	21.8992	GMOY001549-RA	-0.24	0.15	0.37	-0.14	0.42	0.72	-0.14	0.51	0.77
GMOY001551-RA	45.8433	41.3186	40.999	42.7203	41.5599	41.8462	39.0254	40.8105	35.3616	29.9792	35.732	33.691	GMOY001551-RA	-0.3	0.03	0.12	-0.07	0.63	0.85	-0.28	0.13	0.38
GMOY001552-RA	1.95719	1.28697	0.717881	1.32068	1.50916	1.14371	1.12754	1.26013	1.50786	2.60941	1.40125	1.83951	GMOY001552-RA	0.01	1	1	-0.08	0.9	0.97	0.54	0.27	0.57
GMOY001553-RA	33.6485	33.2581	32.9427	33.2831	37.9031	34.8494	39.0881	37.2802	35.5076	44.5339	32.1588	37.4001	GMOY001553-RA	0	0.98	1	0.16	0.29	0.6	0.01	0.98	1
GMOY001554-RA	63.8344	68.4806	68.5975	66.9708	73.5424	60.6837	71.5362	68.5874	57.0553	57.465	56.5406	57.0203	GMOY001554-RA	-0.18	0.19	0.42	0.03	0.86	0.96	-0.27	0.11	0.35
GMOY001555-RA	19.873	20.3206	14.4374	18.2103	26.5264	32.8311	25.0565	28.138	15.1758	20.7593	18.9169	18.284	GMOY001555-RA	-0.29	0.2	0.44	0.62	0	0.01	-0.62	0.01	0.09
GMOY001556-RA	5.1188	5.82525	5.26446	5.40283	7.60383	5.85308	7.7675	7.07481	5.78822	12.9311	4.48402	7.73444	GMOY001556-RA	-0.03	0.92	0.98	0.38	0.09	0.3	0.13	0.75	0.91
GMOY001559-RA	25.1423	27.1619	27.1199	26.4747	25.7137	24.8251	32.0723	27.537	31.7136	38.9672	28.4455	33.0421	GMOY001559-RA	0.17	0.26	0.52	0.05	0.77	0.92	0.26	0.22	0.51
GMOY001560-RA	33.4227	31.9711	28.6355	31.3431	35.8135	29.9382	35.3296	33.6938	32.2486	49.3469	31.7384	37.778	GMOY001560-RA	0.08	0.6	0.81	0.1	0.54	0.8	0.16	0.45	0.73
GMOY001561-RA	121.12	103.093	106.326	110.18	100.069	111.007	106.678	105.918	130.6	98.3458	107.056	112	GMOY001561-RA	0.07	0.68	0.86	-0.06	0.69	0.88	0.08	0.64	0.85
GMOY001563-RA	15.8833	14.4277	13.0016	14.4375	11.0865	12.5808	12.4656	12.0443	12.9384	11.4234	11.6304	11.9974	GMOY001563-RA	-0.22	0.22	0.46	-0.27	0.14	0.39	0	0.99	1
GMOY001564-RA	7.30181	7.65411	7.57763	7.51118	7.89406	6.86224	7.64222	7.46617	6.32326	8.00219	7.07634	7.13393	GMOY001564-RA	-0.14	0.52	0.75	-0.01	0.95	0.99	-0.07	0.84	0.94
GMOY001565-RA	0.602211	1.1515	1.03694	0.930218	1.16089	0.807322	1.12754	1.03192	0.924169	2.14552	1.33119	1.46696	GMOY001565-RA	0.37	0.37	0.63	0.14	0.74	0.91	0.49	0.29	0.59
GMOY001566-RA	50.7363	59.2685	55.5161	55.1736	59.2635	50.0539	66.0238	58.4471	61.2384	68.4825	61.3049	63.6753	GMOY001566-RA	0.25	0.1	0.28	0.08	0.63	0.85	0.12	0.49	0.76
GMOY001568-RA	180.136	156.672	156.498	164.436	128.278	169.807	149.524	149.203	169.269	160.74	152.316	160.775	GMOY001568-RA	0.02	0.92	0.98	-0.15	0.39	0.69	0.11	0.52	0.78
GMOY001569-RA	239.529	243.374	263.622	248.842	348.79	369.215	329.555	349.187	307.943	262.159	292.372	287.491	GMOY001569-RA	0.25	0.11	0.3	0.48	0	0.02	-0.28	0.08	0.29
GMOY001570-RA	49.6071	46.5343	49.454	48.5318	59.7278	52.8123	47.5446	53.3616	47.619	36.0679	42.2478	41.9782	GMOY001570-RA	-0.17	0.22	0.47	0.13	0.39	0.69	-0.35	0.07	0.26
GMOY001571-RA	182.244	168.865	216.64	189.25	248.431	276.777	264.095	263.101	348.12	236.529	271.493	285.381	GMOY001571-RA	0.63	0	0	0.47	0.01	0.04	0.12	0.52	0.78
GMOY001572-RA	5.4199	5.1479	6.93951	5.83577	7.08143	7.13134	6.82788	7.01355	5.49638	5.39278	5.67508	5.52141	GMOY001572-RA	-0.04	0.88	0.96	0.26	0.25	0.55	-0.35	0.28	0.59
GMOY001573-RA	7.52764	8.26373	7.89669	7.89602	9.34517	9.95697	8.08071	9.12762	9.4849	8.872	10.7196	9.69216	GMOY001573-RA	0.34	0.08	0.24	0.2	0.33	0.64	0.09	0.77	0.91
GMOY001574-RA	15.5069	14.7663	15.1553	15.1428	17.7036	17.6938	17.0384	17.4786	14.1544	15.7145	16.3947	15.4212	GMOY001574-RA	0.07	0.68	0.85	0.2	0.24	0.54	-0.18	0.44	0.73
GMOY001575-RA	19.7977	20.7948	21.8555	20.816	22.2891	19.8467	23.741	21.9589	19.748	22.325	22.8405	21.6378	GMOY001575-RA	0.1	0.52	0.76	0.07	0.67	0.87	-0.02	0.93	0.98
GMOY001576-RA	135.573	111.764	131.053	126.13	119.282	123.52	108.244	117.015	102.096	87.9081	122.119	104.041	GMOY001576-RA	-0.24	0.14	0.36	-0.11	0.48	0.75	-0.17	0.34	0.64
GMOY001577-RA	1.20442	2.64168	1.27623	1.70745	1.27698	1.34554	2.06716	1.56322	1.60514	1.27571	1.75157	1.54414	GMOY001577-RA	-0.12	0.79	0.92	-0.15	0.76	0.91	-0.02	1	1
GMOY001582-RA	271.371	241.816	286.594	266.594	317.387	217.102	279.442	271.311	264.458	242.385	227.494	244.779	GMOY001582-RA	-0.08	0.64	0.83	0.02	0.92	0.98	-0.15	0.41	0.7
GMOY001584-RA	23.5615	23.301	24.0889	23.6505	22.8695	21.9322	22.9267	22.5761	24.6607	21.5711	20.5984	22.2768	GMOY001584-RA	-0.04	0.81	0.93	-0.07	0.64	0.86	-0.02	0.94	0.98
GMOY001585-RA	21.0774	19.5078	25.6044	22.0632	19.3869	19.1739	18.3539	18.9715	20.2344	18.0339	20.8086	19.6923	GMOY001585-RA	-0.12	0.47	0.72	-0.22	0.2	0.48	0.05	0.82	0.94
GMOY001587-RA	1.43025	2.84489	0.957174	1.74411	4.06312	4.37299	3.75847	4.06486	1.99426	8.35011	2.38213	4.24217	GMOY001587-RA	1.32	0.02	0.08	1.19	0	0.01	0.06	0.92	0.98
GMOY001588-RA	32.0677	31.2261	28.5557	30.6165	31.5762	29.3327	29.3787	30.0959	28.8438	28.2396	27.955	28.3462	GMOY001588-RA	-0.07	0.64	0.83	-0.03	0.84	0.95	-0.09	0.67	0.87
GMOY001589-RA	439.991	427.682	398.105	421.926	290.165	268.502	271.174	276.613	301.328	286.977	310.098	299.468	GMOY001589-RA	-0.45	0	0.03	-0.62	0	0	0.11	0.47	0.74
GMOY001591-RA	5.19407	3.45451	5.42399	4.69086	3.19245	3.83478	4.2596	3.76228	4.86405	3.01532	4.20376	4.02771	GMOY001591-RA	-0.17	0.54	0.76	-0.32	0.24	0.54	0.1	0.81	0.93
GMOY001592-RA	0.82804	1.49018	0.638116	0.985446	1.62525	0.807322	0.939617	1.12406	1.21601	0.637856	1.40125	1.08504	GMOY001592-RA	0.15	0.78	0.91	N/A	N/A	N/A	-0.06	0.96	0.99
GMOY001593-RA	18.9697	20.0497	20.4995	19.8396	15.4979	14.5991	20.1078	16.7349	17.6079	17.628	19.7577	18.3312	GMOY001593-RA	-0.08	0.62	0.82	-0.25	0.17	0.44	0.13	0.59	0.83
GMOY001594-RA	25.8951	25.3331	25.1258	25.4513	39.5864	45.4791	44.0994	43.055	61.968	48.0132	47.2924	52.4245	GMOY001594-RA	1.09	0	0	0.75	0	0	0.29	0.12	0.38
GMOY001600-RA	9.71066	10.0926	10.9277	10.2437	7.48774	12.3117	10.3358	10.0451	17.1215	12.0033	14.503	14.5426	GMOY001600-RA	0.54	0	0.03	-0.04	0.88	0.97	0.54	0.06	0.24
GMOY001601-RA	1.20442	1.82886	0.87741	1.30356	3.48267	1.95103	1.87923	2.43764	1.45921	0.173961	0.980878	0.871351	GMOY001601-RA	-0.55	0.3	0.55	0.89	0.02	0.1	-1.47	0.02	0.12
GMOY001602-RA	34.2508	29.7359	36.6119	33.5328	12.4215	18.703	14.9086	15.3444	21.645	36.0099	20.3182	25.991	GMOY001602-RA	-0.3	0.19	0.43	-1.14	0	0	0.76	0	0.03
GMOY001607-RA	356.81	339.422	299.516	331.916	330.448	391.417	435.356	385.74	202.344	206.549	325.091	244.662	GMOY001607-RA	-0.4	0.04	0.16	0.21	0.23	0.53	-0.66	0	0.05
GMOY001608-RA	90.9339	85.8209	84.2313	86.9954	81.1463	99.9733	82.2478	87.7891	83.1752	72.2517	76.2283	77.2184	GMOY001608-RA	-0.13	0.35	0.61	0.01	0.97	1	-0.18	0.27	0.57
GMOY001609-RA	28.3039	33.1904	34.3785	31.9576	26.12	24.0178	27.75	25.9626	29.6707	30.5591	28.7958	29.6752	GMOY001609-RA	-0.06	0.71	0.87	-0.3	0.06	0.22	0.19	0.35	0.65
GMOY001610-RA	7.60292	8.94108	7.73716	8.09372	7.25557	7.2659	8.76976	7.76374	6.46919	31.7768	6.51584	14.9206	GMOY001610-RA	-0.24	0.25	0.5	-0.07	0.75	0.91	0.94	0.05	0.22
GMOY001611-RA	23.7873	23.301	27.1199	24.7361	32.9693	29.2654	29.3161	30.5169	33.6592	149.142	34.2607	72.3541	GMOY001611-RA	0.49	0	0.01	0.3	0.07	0.24	1.25	0	0.03
GMOY001616-RA	14.3025	13.3439	14.5171	14.0545	16.0203	14.33	13.969	14.7731	14.5921	11.4814	14.2227	13.4321	GMOY001616-RA	-0.02	0.9	0.97	0.07	0.71	0.9	-0.14	0.59	0.83
GMOY001617-RA	50.5857	44.5022	43.711	46.2663	41.0375	40.2315	46.5424	42.6038	56.6662	61.3501	53.7381	57.2515	GMOY001617-RA	0.31	0.03	0.12	-0.13	0.41	0.71	0.43	0.02	0.11
GMOY001619-RA	23.9379	18.8982	16.9101	19.9154	16.8329	18.6357	17.4142	17.6276	21.7423	13.9169	16.6049	17.4213	GMOY001619-RA	-0.15	0.43	0.69	-0.18	0.33	0.63	-0.01	0.95	0.99
GMOY001620-RA	179.986	169.339	150.994	166.773	95.7735	115.514	118.141	109.81	152.828	160.044	138.934	150.602	GMOY001620-RA	-0.12	0.47	0.72	-0.61	0	0	0.46	0.01	0.06
GMOY001621-RA	29.96	25.7395	25.3651	27.0215	37.3807	38.9533	30.9447	35.7596	31.519	29.5733	35.0314	32.0412	GMOY001621-RA	0.27	0.07	0.23	0.4	0.02	0.08	-0.16	0.46	0.74
GMOY001623-RA	38.9179	39.8285	41.318	40.0215	28.732	29.7364	37.522	31.9968	42.5604	42.1565	38.6746	41.1305	GMOY001623-RA	0.09	0.53	0.76	-0.33	0.04	0.17	0.36	0.06	0.24
GMOY001626-RA	2.93578	4.53828	5.98234	4.48547	13.002	11.3698	10.4611	11.6109	7.39335	6.32057	8.54766	7.42053	GMOY001626-RA	0.77	0	0.03	1.37	0	0	-0.65	0.05	0.22
GMOY001627-RA	62.7052	57.9816	65.8057	62.1642	52.0659	57.9253	56.0638	55.3517	64.0595	44.9398	59.5533	56.1842	GMOY001627-RA	-0.11	0.47	0.72	-0.17	0.25	0.54	0.02	0.9	0.97
GMOY001628-RA	4.59186	5.48657	4.38705	4.82183	5.04987	4.97848	4.00903	4.67913	3.16163	3.01532	3.43307	3.20334	GMOY001628-RA	-0.55	0.03	0.12	-0.05	0.86	0.96	-0.55	0.12	0.37
GMOY001629-RA	288.911	265.388	286.115	280.138	324.179	334.769	276.373	311.774	284.206	181.557	301.41	255.724	GMOY001629-RA	-0.1	0.59	0.8	0.15	0.37	0.68	-0.29	0.14	0.4
GMOY001630-RA	0.677488	0.948297	1.19647	0.940751	1.0448	1.14371	0.814335	1.00095	1.11873	0.695843	0.77069	0.861755	GMOY001630-RA	N/A	N/A	N/A	N/A	N/A	N/A	-0.2	0.69	0.88
GMOY001631-RA	52.844	45.2473	32.9427	43.678	39.122	39.8279	38.0232	38.991	39.2042	35.43	33.7002	36.1115	GMOY001631-RA	-0.23	0.19	0.43	-0.17	0.34	0.65	-0.11	0.58	0.82
GMOY001632-RA	4.21548	5.48657	4.38705	4.69637	4.75965	4.03661	5.3245	4.70692	8.31752	7.88622	6.16552	7.45642	GMOY001632-RA	0.72	0	0.02	0	1	1	0.66	0.05	0.21
GMOY001633-RA	83.8579	78.7086	87.3421	83.3029	70.7563	74.6773	69.4064	71.6133	72.2798	53.5799	73.3557	66.4051	GMOY001633-RA	-0.29	0.05	0.17	-0.22	0.13	0.37	-0.11	0.54	0.79
GMOY001635-RA	10.2376	11.5828	12.0444	11.2883	13.9887	15.4064	9.64674	13.014	9.24169	8.35011	12.6814	10.0911	GMOY001635-RA	-0.13	0.54	0.77	0.2	0.36	0.66	-0.37	0.21	0.5
GMOY001636-RA	13.3239	9.82164	11.3266	11.4907	10.3319	12.7826	10.2731	11.1292	11.0414	7.94421	8.96803	9.31788	GMOY001636-RA	-0.26	0.2	0.45	-0.05	0.8	0.93	-0.25	0.35	0.65
GMOY001637-RA	22.2818	31.5647	37.4096	30.4187	55.0843	58.5981	38.5869	50.7564	40.5662	35.43	33.5601	36.5187	GMOY001637-RA	0.3	0.11	0.3	0.73	0	0	-0.47	0.04	0.19
GMOY001638-RA	17.7652	17.1371	17.4684	17.4569	15.7301	15.9446	21.1101	17.5949	22.861	23.3687	19.7577	21.9958	GMOY001638-RA	0.38	0.02	0.1	0.01	0.98	1	0.32	0.15	0.42
GMOY001639-RA	63.5333	65.7034	63.8914	64.376	68.2604	66.4695	64.7709	66.5003	58.0281	54.5077	70.2029	60.9129	GMOY001639-RA	-0.04	0.79	0.92	0.04	0.78	0.93	-0.13	0.46	0.73
GMOY001640-RA	29.2072	26.5523	27.5188	27.7594	26.062	27.8526	23.5531	25.8226	17.8024	13.6849	22.5602	18.0158	GMOY001640-RA	-0.59	0	0.01	-0.11	0.49	0.76	-0.52	0.02	0.13
GMOY001641-RA	12.6464	11.5828	13.4802	12.5698	11.6089	8.67871	14.2822	11.5233	13.9598	12.1772	10.089	12.0754	GMOY001641-RA	0	0.98	1	-0.13	0.55	0.8	0.07	0.82	0.93
GMOY001642-RA	2.33357	3.58998	3.50964	3.1444	3.1344	7.13134	4.00903	4.75826	3.30755	3.82714	3.43307	3.52259	GMOY001642-RA	0.21	0.47	0.72	0.59	0.08	0.28	-0.43	0.28	0.58
GMOY001645-RA	26.7984	25.604	23.0519	25.1515	22.4052	25.6325	26.3093	24.7823	26.9955	23.4267	22.9105	24.4442	GMOY001645-RA	0.01	0.98	1	-0.03	0.87	0.96	-0.02	0.93	0.98
GMOY001647-RA	39.1437	41.996	41.9561	41.032	41.0375	44.5373	41.9696	42.5148	43.6305	35.372	38.8848	39.2958	GMOY001647-RA	-0.02	0.89	0.97	0.04	0.76	0.92	-0.11	0.53	0.79
GMOY001648-RA	20.1741	23.0978	23.371	22.2143	25.5396	22.6723	25.1191	24.4437	20.4776	32.7046	25.0124	26.0649	GMOY001648-RA	-0.01	0.98	1	0.13	0.42	0.71	0.09	0.69	0.88
GMOY001654-RA	63.2322	58.2525	59.3448	60.2765	70.1758	83.2214	56.377	69.9248	52.1426	45.5777	58.3623	52.0275	GMOY001654-RA	-0.17	0.22	0.47	0.21	0.22	0.52	-0.43	0.02	0.14
GMOY001655-RA	52.3171	63.1295	67.401	60.9492	71.9172	74.0718	67.7151	71.2347	55.207	50.1007	59.6234	54.977	GMOY001655-RA	-0.11	0.48	0.72	0.22	0.16	0.42	-0.37	0.03	0.16
GMOY001656-RA	8.05457	8.80561	9.81104	8.89041	7.89406	8.67871	6.13883	7.57053	7.29607	19.8895	7.7069	11.6308	GMOY001656-RA	-0.24	0.22	0.47	-0.24	0.29	0.6	0.62	0.11	0.36
GMOY001657-RA	2.40884	2.70942	3.42987	2.84938	2.78614	2.48924	3.13206	2.80248	2.82115	8.17615	2.87257	4.62329	GMOY001657-RA	0.05	0.9	0.97	-0.02	0.93	0.99	0.72	0.11	0.35
GMOY001658-RA	48.8544	48.4986	56.0745	51.1425	39.8185	32.2256	59.2585	43.7676	63.865	67.2068	44.9803	58.684	GMOY001658-RA	0.25	0.15	0.38	-0.23	0.26	0.56	0.42	0.07	0.26
GMOY001659-RA	161.091	178.348	202.442	180.627	102.623	75.6191	160.236	112.826	141.884	208.057	135.291	161.744	GMOY001659-RA	-0.25	0.14	0.36	-0.68	0	0.02	0.52	0.03	0.16
GMOY001660-RA	15.2811	18.3563	17.3089	16.9821	16.3105	15.07	15.5976	15.6594	16.8296	15.4245	15.3437	15.866	GMOY001660-RA	-0.05	0.77	0.91	-0.12	0.48	0.76	0.02	0.94	0.98
GMOY001663-RA	2.70995	2.43848	3.19058	2.77967	2.72809	2.82563	2.63093	2.72822	3.06435	2.02954	3.0127	2.7022	GMOY001663-RA	0	1	1	-0.03	0.93	0.99	-0.01	0.98	1
GMOY001664-RA	76.9325	82.5695	76.7335	78.7452	79.7532	72.8608	95.2772	82.6304	56.3257	73.4694	59.2731	63.0227	GMOY001664-RA	-0.27	0.1	0.29	0.06	0.69	0.88	-0.39	0.04	0.19
GMOY001665-RA	1.05387	1.28697	0.717881	1.01957	0.870668	0.874599	1.56603	1.10377	1.11873	1.15974	0.490439	0.92297	GMOY001665-RA	-0.07	0.94	0.99	N/A	N/A	N/A	-0.23	0.64	0.85
GMOY001666-RA	0.82804	0.812826	1.356	0.998954	0.522401	0.538215	0.56377	0.541462	0.924169	1.10175	0.700627	0.908849	GMOY001666-RA	-0.06	0.94	0.98	N/A	N/A	N/A	0.75	0.17	0.44
GMOY001667-RA	9.71066	7.04449	7.4181	8.05775	9.92561	7.33317	8.8324	8.69706	10.8468	10.2057	7.63684	9.56312	GMOY001667-RA	0.3	0.19	0.43	0.11	0.65	0.87	0.14	0.66	0.86
GMOY001668-RA	50.8116	43.2152	49.6933	47.9067	54.5038	58.2617	47.5446	53.4367	49.2728	84.7768	51.2859	61.7785	GMOY001668-RA	0.02	0.86	0.95	0.15	0.33	0.64	0.21	0.33	0.64
GMOY001669-RA	7.00071	7.2477	6.77998	7.00946	7.13948	7.19862	6.3894	6.90916	5.73958	16.1204	7.00627	9.62207	GMOY001669-RA	-0.16	0.46	0.71	-0.03	0.91	0.98	0.48	0.21	0.5
GMOY001672-RA	9.259	9.3475	8.85386	9.15345	9.22908	8.4096	8.08071	8.57313	7.73384	7.71226	9.17822	8.20811	GMOY001672-RA	-0.12	0.56	0.78	-0.1	0.63	0.85	-0.06	0.85	0.94
GMOY001673-RA	30.7128	29.2617	29.9915	29.9887	32.9693	32.6965	27.8753	31.1804	34.632	251.083	35.6619	107.126	GMOY001673-RA	0.31	0.04	0.15	0.05	0.75	0.91	1.78	0	0.01
GMOY001674-RA	39.9718	48.1599	39.3239	42.4852	50.0924	63.913	63.2049	59.0701	104.674	442.034	84.2855	210.331	GMOY001674-RA	1.23	0	0	0.47	0	0.03	1.83	0	0
GMOY001675-RA	144.982	136.081	146.368	142.477	128.685	132.67	140.003	133.786	167.275	148.504	157.081	157.62	GMOY001675-RA	0.19	0.21	0.46	-0.1	0.53	0.79	0.24	0.14	0.4
GMOY001677-RA	12.3453	13.3439	13.4004	13.0299	9.40321	12.648	12.4656	11.5056	15.6622	36.7637	15.2036	22.5432	GMOY001677-RA	0.23	0.16	0.39	-0.19	0.34	0.64	0.97	0	0.03
GMOY001678-RA	1478.2	1610.95	1447.81	1512.32	699.088	1067.35	1089.2	951.88	1220.15	1210.42	1053.39	1161.32	GMOY001678-RA	-0.33	0.05	0.19	-0.67	0	0.01	0.29	0.16	0.43
GMOY001679-RA	10.614	9.95712	8.61457	9.72855	10.8543	9.48603	11.9018	10.7474	11.09	8.872	9.94891	9.97031	GMOY001679-RA	0.08	0.69	0.86	0.14	0.5	0.77	-0.11	0.71	0.89
GMOY001680-RA	8.35568	3.31904	3.74893	5.14122	2.72809	8.74599	3.00677	4.82695	4.76677	4.17506	3.15282	4.03155	GMOY001680-RA	-0.3	0.4	0.66	-0.1	0.84	0.95	-0.25	0.6	0.83
GMOY001683-RA	5.26935	4.47054	4.78587	4.84192	3.25049	4.77665	4.00903	4.01206	5.98278	8.58206	5.32477	6.62987	GMOY001683-RA	0.51	0.05	0.19	-0.28	0.28	0.58	0.73	0.03	0.17
GMOY001685-RA	58.565	66.9904	66.5236	64.0263	59.902	55.5706	70.0328	61.8351	67.7076	69.6423	67.2602	68.2034	GMOY001685-RA	0.14	0.33	0.59	-0.06	0.72	0.9	0.14	0.41	0.7
GMOY001686-RA	107.57	105.464	119.088	110.708	92.8132	93.7166	104.799	97.1095	141.884	116.96	115.323	124.722	GMOY001686-RA	0.22	0.17	0.4	-0.2	0.21	0.49	0.36	0.03	0.17
GMOY001688-RA	69.4048	73.0866	62.4556	68.3157	76.0383	66.5368	74.2298	72.2683	65.081	63.6696	65.2985	64.683	GMOY001688-RA	-0.03	0.82	0.93	0.07	0.63	0.85	-0.16	0.33	0.63
GMOY001690-RA	38.9932	36.5094	37.25	37.5842	31.1699	35.5222	39.276	35.3227	34.0483	35.6619	31.1079	33.606	GMOY001690-RA	-0.17	0.23	0.48	-0.1	0.54	0.8	-0.07	0.71	0.89
GMOY001692-RA	1.73136	2.30301	2.15364	2.06267	2.37983	2.42197	1.87923	2.22701	2.91843	1.62363	2.17195	2.238	GMOY001692-RA	0.14	0.71	0.87	0.1	0.76	0.92	0.01	1	1
GMOY001693-RA	0.602211	1.01603	0.957174	0.858473	1.74134	2.69107	2.31772	2.25004	7.00423	3.30525	3.08276	4.46408	GMOY001693-RA	2.41	0	0	1.37	0	0	0.99	0.05	0.22
GMOY001695-RA	17.69	22.6236	18.1065	19.4734	15.1496	14.3972	19.6693	16.4054	23.007	14.3808	19.3373	18.9083	GMOY001695-RA	-0.02	0.92	0.98	-0.25	0.19	0.47	0.21	0.42	0.71
GMOY001696-RA	2.8605	4.26734	2.79176	3.30653	2.26374	4.03661	2.94413	3.08149	3.21027	4.11707	3.78339	3.70358	GMOY001696-RA	0.2	0.46	0.71	-0.12	0.74	0.91	0.27	0.46	0.74
GMOY001698-RA	21.6796	25.1976	12.7623	19.8798	13.6985	15.9446	13.1546	14.2659	15.3218	14.7287	15.5539	15.2015	GMOY001698-RA	-0.34	0.13	0.34	-0.49	0.04	0.17	0.09	0.75	0.91
GMOY001700-RA	8.20513	4.60601	2.15364	4.98826	1.0448	3.83478	0.939617	1.93973	1.60514	0.92779	1.33119	1.28804	GMOY001700-RA	-1.91	0	0	-1.38	0.01	0.06	-0.58	0.38	0.68
GMOY001701-RA	2.40884	2.57395	2.15364	2.37881	1.0448	1.07643	1.56603	1.22909	1.89698	1.10175	1.47132	1.49002	GMOY001701-RA	-0.62	0.05	0.17	-0.96	0	0.03	0.28	0.55	0.8
GMOY001702-RA	68.6521	69.903	70.8309	69.7953	60.7726	59.8091	52.1174	57.5664	54.2341	50.4486	53.3178	52.6668	GMOY001702-RA	-0.36	0.01	0.05	-0.28	0.06	0.22	-0.13	0.47	0.75
GMOY001704-RA	28.8309	24.4525	22.6531	25.3122	34.4785	32.4274	27.6247	31.5102	21.7423	23.8906	26.2735	23.9688	GMOY001704-RA	-0.14	0.42	0.67	0.31	0.07	0.25	-0.4	0.08	0.28
GMOY001705-RA	47.5747	45.1796	52.0862	48.2802	44.0558	41.9135	47.8578	44.609	40.2257	36.5897	41.337	39.3841	GMOY001705-RA	-0.25	0.06	0.21	-0.12	0.42	0.71	-0.18	0.31	0.62
GMOY001706-RA	0.301106	0.541884	0.558352	0.467114	0.406312	0.403661	0.313206	0.374393	0.924169	1.73961	1.26113	1.3083	GMOY001706-RA	1.35	0	0.03	N/A	N/A	N/A	1.78	0	0.02
GMOY001708-RA	22.8087	22.014	23.371	22.7313	26.12	26.4398	20.421	24.3269	20.6236	18.7298	25.713	21.6888	GMOY001708-RA	-0.03	0.87	0.95	0.09	0.59	0.83	-0.17	0.46	0.74
GMOY001709-RA	12.2701	11.2441	10.7682	11.4275	12.5957	13.9936	12.6535	13.0809	10.8468	10.7276	11.4202	10.9982	GMOY001709-RA	-0.01	0.96	0.99	0.19	0.31	0.62	-0.25	0.34	0.64
GMOY001711-RA	25.2176	29.4649	23.6103	26.0976	36.51	37.8768	38.0858	37.4909	26.2172	18.9617	30.3372	25.172	GMOY001711-RA	-0.02	0.93	0.98	0.52	0	0.01	-0.58	0.02	0.11
GMOY001712-RA	0	0.203206	0	0.0677355	0.232178	0.269107	0.125282	0.208856	0.291843	0.463895	0.0700627	0.275267	GMOY001712-RA	N/A	N/A	N/A	N/A	N/A	N/A	0.43	0.64	0.85
GMOY001713-RA	0.602211	1.01603	0.478587	0.698943	0.348267	2.69107	0.501129	1.18016	0.340483	0.289935	0.490439	0.373619	GMOY001713-RA	N/A	N/A	N/A	N/A	N/A	N/A	-1.64	0.02	0.11
GMOY001714-RA	3.53799	3.2513	4.54658	3.77862	2.612	2.35469	4.2596	3.07543	6.61511	5.10285	4.62414	5.44737	GMOY001714-RA	0.58	0.02	0.11	-0.3	0.34	0.65	0.83	0.03	0.15
GMOY001717-RA	132.486	106.074	135.52	124.693	111.562	81.2704	89.0131	93.9483	73.739	61.3501	57.5916	64.2269	GMOY001717-RA	-0.91	0	0	-0.41	0.02	0.1	-0.55	0	0.04
GMOY001718-RA	24.9165	26.2136	24.4877	25.2059	23.9724	22.8068	20.421	22.4001	20.4776	16.3523	23.401	20.077	GMOY001718-RA	-0.29	0.07	0.23	-0.18	0.28	0.58	-0.16	0.48	0.76
GMOY001720-RA	0.602211	1.35471	1.03694	0.997953	1.74134	2.08558	1.19018	1.67237	1.65378	11.5974	0.840753	4.6973	GMOY001720-RA	0.5	0.24	0.49	0.72	0.06	0.23	1.49	0.03	0.17
GMOY001721-RA	12.4959	13.6148	8.69433	11.6017	12.1313	12.1098	11.526	11.9224	7.00423	5.7407	9.45847	7.40113	GMOY001721-RA	-0.62	0.01	0.05	0.03	0.89	0.97	-0.69	0.01	0.1
GMOY001722-RA	512.557	499.956	465.346	492.62	629.957	659.447	532.7	607.368	402.5	374.016	463.535	413.35	GMOY001722-RA	-0.21	0.2	0.44	0.3	0.08	0.28	-0.56	0	0.02
GMOY001723-RA	12.3453	12.1924	12.6826	12.4068	12.4796	11.6389	11.9018	12.0068	12.2574	67.0329	11.3502	30.2135	GMOY001723-RA	-0.03	0.87	0.96	-0.05	0.77	0.92	1.33	0.01	0.05
GMOY001724-RA	14.6036	15.9178	13.4802	14.6672	17.2392	12.4462	18.0406	15.9087	17.316	85.4147	16.1845	39.6384	GMOY001724-RA	0.23	0.18	0.41	0.11	0.58	0.82	1.32	0	0.04
GMOY001725-RA	43.3592	62.994	64.9283	57.0938	46.4937	43.1917	54.8736	48.1863	47.2299	35.546	50.5152	44.4304	GMOY001725-RA	-0.32	0.06	0.21	-0.25	0.16	0.42	-0.12	0.58	0.82
GMOY001726-RA	28.1534	22.3527	24.2484	24.9182	20.2575	26.0361	22.0497	22.7811	33.5619	21.2812	29.5665	28.1365	GMOY001726-RA	0.21	0.23	0.48	-0.14	0.44	0.73	0.31	0.2	0.49
GMOY001728-RA	719.191	699.233	681.668	700.031	662.578	492.264	713.357	622.733	601.002	614.777	497.656	571.145	GMOY001728-RA	-0.24	0.17	0.4	-0.18	0.34	0.65	-0.12	0.49	0.76
GMOY001729-RA	30.6375	32.2421	32.5439	31.8078	25.0752	33.9075	31.6338	30.2055	47.2299	36.1838	36.1524	39.8554	GMOY001729-RA	0.37	0.01	0.07	-0.08	0.62	0.85	0.4	0.04	0.2
GMOY001730-RA	18.6685	19.8465	25.5246	21.3466	6.44294	10.3606	6.7026	7.83539	13.3761	19.0777	11.21	14.5546	GMOY001730-RA	-0.49	0.04	0.14	-1.45	0	0	0.9	0	0.03
GMOY001731-RA	9.86121	8.53467	7.4181	8.60466	6.67512	8.14049	6.57732	7.13098	11.7224	8.11817	10.5094	10.1166	GMOY001731-RA	0.27	0.18	0.41	-0.28	0.21	0.49	0.51	0.1	0.33
GMOY001732-RA	360.122	444.819	436.631	413.857	416.063	368.139	499.939	428.047	569.191	607.123	595.253	590.522	GMOY001732-RA	0.56	0	0.01	0.04	0.81	0.94	0.46	0.01	0.07
GMOY001734-RA	14.98	10.3635	13.9588	13.1008	16.3686	15.5409	16.9131	16.2742	16.635	17.3961	16.1144	16.7152	GMOY001734-RA	0.4	0.04	0.15	0.31	0.11	0.34	0.04	0.88	0.96
GMOY001735-RA	49.0802	38.8802	37.5691	41.8432	35.6974	33.773	32.2602	33.9102	36.2372	37.4595	38.3243	37.3403	GMOY001735-RA	-0.12	0.44	0.7	-0.31	0.06	0.21	0.14	0.47	0.74
GMOY001736-RA	71.6631	72.6802	72.9048	72.416	79.7532	81.7413	107.931	89.8084	116.153	122.41	88.6294	109.064	GMOY001736-RA	0.65	0	0	0.3	0.06	0.23	0.28	0.13	0.38
GMOY001737-RA	103.279	81.4858	102.896	95.8871	116.379	118.744	108.682	114.602	85.8505	83.4431	96.4764	88.59	GMOY001737-RA	-0.07	0.66	0.84	0.25	0.12	0.36	-0.37	0.03	0.17
GMOY001738-RA	161.92	155.927	168.064	161.97	149.232	156.755	171.136	159.041	187.023	158.362	175.297	173.561	GMOY001738-RA	0.14	0.35	0.61	-0.03	0.84	0.95	0.13	0.43	0.72
GMOY001740-RA	636.838	531.046	597.676	588.52	728.169	702.303	667.692	699.388	505.131	494.918	585.374	528.475	GMOY001740-RA	-0.11	0.51	0.75	0.24	0.15	0.41	-0.4	0.01	0.1
GMOY001742-RA	69.4801	72.6802	86.9433	76.3679	44.5782	36.935	50.4888	44.0006	52.8722	41.6346	47.5726	47.3598	GMOY001742-RA	-0.65	0	0	-0.8	0	0	0.11	0.59	0.83
GMOY001743-RA	87.6217	82.0277	95.3186	88.3227	92.1167	94.3221	102.042	96.1604	121.601	107.044	108.878	112.508	GMOY001743-RA	0.39	0.01	0.05	0.12	0.45	0.74	0.23	0.16	0.44
GMOY001744-RA	13.7003	13.0052	14.4374	13.7143	11.667	14.1281	12.5282	12.7744	16.5378	11.8873	15.0635	14.4962	GMOY001744-RA	0.12	0.51	0.74	-0.11	0.55	0.81	0.18	0.45	0.73
GMOY001745-RA	14.0767	10.8377	13.9588	12.9577	14.5111	14.5991	11.6513	13.5872	14.5435	10.7276	11.21	12.1604	GMOY001745-RA	-0.04	0.82	0.93	0.06	0.75	0.91	-0.16	0.55	0.8
GMOY001747-RA	31.6914	29.7359	34.9369	32.1214	28.7901	33.8402	36.3319	32.9874	33.1728	27.0799	31.318	30.5236	GMOY001747-RA	-0.03	0.84	0.94	0.03	0.85	0.95	-0.11	0.57	0.81
GMOY001748-RA	139.864	135.132	156.658	143.884	104.77	112.621	122.777	113.389	132.108	160.566	125.132	139.268	GMOY001748-RA	0	0.98	1	-0.35	0.03	0.13	0.3	0.08	0.29
GMOY001750-RA	34.6271	24.9944	25.7639	28.4618	18.5742	25.3634	23.9289	22.6222	22.2773	16.7582	19.7577	19.5978	GMOY001750-RA	-0.5	0	0.03	-0.34	0.08	0.27	-0.21	0.38	0.68
GMOY001752-RA	2.40884	1.76112	1.356	1.84199	1.33502	1.07643	1.44075	1.28407	1.45921	1.56565	2.17195	1.73227	GMOY001752-RA	-0.06	0.92	0.98	-0.52	0.15	0.4	0.42	0.36	0.65
GMOY001753-RA	30.1858	12.9375	12.204	18.4424	7.13948	9.35148	5.19921	7.23006	14.3976	27.3698	24.4519	22.0731	GMOY001753-RA	0.32	0.33	0.59	-1.36	0	0	1.61	0	0
GMOY001754-RA	18.4427	16.9339	18.1863	17.8543	25.1913	26.238	24.7433	25.3908	25.5363	25.0503	28.9359	26.5075	GMOY001754-RA	0.61	0	0	0.5	0	0.01	0.06	0.78	0.92
GMOY001756-RA	54.4248	50.5307	59.3448	54.7668	51.0211	48.1029	55.7506	51.6249	53.31	56.1313	54.5088	54.65	GMOY001756-RA	0.05	0.75	0.89	-0.09	0.54	0.8	0.08	0.64	0.85
GMOY001757-RA	15.4317	15.9178	14.5171	15.2889	19.1547	18.5684	18.1033	18.6088	14.5435	90.8075	19.3373	41.5628	GMOY001757-RA	0.11	0.53	0.76	0.28	0.11	0.33	1.16	0.01	0.09
GMOY001758-RA	65.8668	74.4413	77.8502	72.7194	86.5444	89.8145	85.8184	87.3924	82.0079	73.9913	78.6805	78.2265	GMOY001758-RA	0.15	0.28	0.54	0.26	0.08	0.28	-0.16	0.34	0.64
GMOY001759-RA	4.96824	4.33507	4.30728	4.53687	6.73317	5.44942	5.19921	5.79393	6.17734	4.29103	7.07634	5.84824	GMOY001759-RA	0.4	0.1	0.29	0.35	0.15	0.41	0.01	0.98	1
GMOY001764-RA	6.47377	5.96072	4.9454	5.7933	5.51423	1.61464	3.00677	3.37855	5.39909	12.0033	11.3502	9.58418	GMOY001764-RA	0.75	0.01	0.06	-0.78	0.03	0.13	1.49	0	0.02
GMOY001767-RA	6.17266	6.2994	5.10493	5.859	2.90223	2.6238	2.88149	2.8025	2.91843	3.30525	2.17195	2.79854	GMOY001767-RA	-1	0	0	-1.07	0	0	0	1	1
GMOY001770-RA	16.9372	13.3439	13.0814	14.4542	5.10792	6.45857	7.57958	6.38202	9.19305	11.5974	9.52853	10.1063	GMOY001770-RA	-0.46	0.02	0.11	-1.19	0	0	0.66	0.03	0.16
GMOY001773-RA	0.677488	1.08377	1.03694	0.932731	2.84418	2.48924	4.44752	3.26032	4.76677	3.18928	1.82163	3.25923	GMOY001773-RA	1.85	0	0	1.79	0	0	0.01	1	1
GMOY001776-RA	484.027	399.572	413.021	432.206	194.623	313.51	173.767	227.3	194.757	197.735	228.475	206.989	GMOY001776-RA	-1.02	0	0	-0.93	0	0	-0.14	0.54	0.79
GMOY001778-RA	2.78523	3.31904	1.99411	2.69946	2.0896	2.15286	2.443	2.22849	2.77251	1.39169	2.03182	2.06534	GMOY001778-RA	-0.34	0.3	0.56	-0.29	0.37	0.68	-0.1	0.83	0.94
GMOY001780-RA	3.46271	2.77715	1.91435	2.71807	2.67005	2.75835	2.38036	2.60292	1.45921	4.407	1.82163	2.56262	GMOY001780-RA	-0.93	0.01	0.05	-0.07	0.84	0.95	-0.02	0.98	1
GMOY001781-RA	1.20442	1.62565	1.27623	1.36877	1.21894	2.28741	1.50339	1.66991	0.535045	3.18928	0.700627	1.47498	GMOY001781-RA	-1.14	0.01	0.03	0.26	0.51	0.78	-0.17	0.77	0.91
GMOY001782-RA	99.9671	97.6746	100.184	99.2753	100.649	87.9981	105.801	98.1494	85.51	102.347	93.1835	93.6801	GMOY001782-RA	-0.03	0.83	0.94	-0.02	0.88	0.97	-0.07	0.68	0.87
GMOY001783-RA	15.2058	14.5631	16.1124	15.2938	15.2077	10.5625	14.658	13.4761	13.3275	14.4967	15.1336	14.3193	GMOY001783-RA	-0.05	0.79	0.92	-0.19	0.34	0.64	0.09	0.75	0.9
GMOY001784-RA	7.9793	6.36713	9.41221	7.91955	8.70668	8.27505	9.02032	8.66735	9.24169	9.2779	7.56678	8.69546	GMOY001784-RA	0.19	0.41	0.67	0.13	0.59	0.83	0.01	1	1
GMOY001787-RA	5.57045	4.94469	6.0621	5.52575	4.12116	6.12219	5.19921	5.14752	5.6423	4.0011	4.62414	4.75584	GMOY001787-RA	-0.17	0.47	0.72	-0.11	0.67	0.87	-0.11	0.76	0.91
GMOY001788-RA	56.0056	31.0228	33.1023	40.0436	161.654	137.447	40.153	113.085	112.116	136.269	183.354	143.913	GMOY001788-RA	1.89	0	0	1.49	0	0	0.35	0.38	0.68
GMOY001789-RA	40.4234	46.9407	45.7051	44.3564	53.1107	59.8764	59.5717	57.5196	59.1955	47.6652	50.0949	52.3185	GMOY001789-RA	0.28	0.04	0.17	0.37	0.01	0.08	-0.14	0.45	0.73
GMOY001794-RA	1.35498	1.96433	1.1167	1.47867	1.33502	1.00915	1.94188	1.42868	1.26465	0.347921	1.26113	0.957901	GMOY001794-RA	-0.6	0.17	0.4	-0.06	0.9	0.98	-0.58	0.3	0.61
GMOY001795-RA	1.73136	1.28697	1.19647	1.40493	1.10285	1.34554	0.939617	1.12933	1.75106	1.3337	1.26113	1.44863	GMOY001795-RA	0.1	0.85	0.95	-0.32	0.4	0.69	0.37	0.44	0.72
GMOY001797-RA	18.8191	18.1531	18.984	18.6521	20.838	23.2778	20.2331	21.4496	15.9541	15.0766	18.1463	16.3923	GMOY001797-RA	-0.14	0.38	0.64	0.19	0.24	0.53	-0.39	0.08	0.29
GMOY001798-RA	34.4013	38.2028	40.4406	37.6816	42.6047	33.5711	41.5311	39.2356	31.3731	32.1827	36.5728	33.3762	GMOY001798-RA	-0.13	0.36	0.62	0.05	0.74	0.91	-0.23	0.22	0.52
GMOY001799-RA	347.777	350.057	360.615	352.816	370.266	363.497	362.316	365.36	264.896	262.507	320.747	282.717	GMOY001799-RA	-0.29	0.07	0.23	0.04	0.78	0.93	-0.37	0.02	0.13
GMOY001800-RA	17.3888	24.317	17.5482	19.7514	21.0121	23.816	17.4769	20.7683	15.8568	13.221	19.3373	16.1384	GMOY001800-RA	-0.27	0.17	0.41	0.06	0.75	0.91	-0.36	0.17	0.44
GMOY001801-RA	10.7645	14.2245	13.2409	12.7433	10.3319	7.87139	12.2777	10.1603	10.7495	12.4672	11.4903	11.569	GMOY001801-RA	-0.09	0.65	0.84	-0.33	0.13	0.37	0.19	0.52	0.78
GMOY001803-RA	16.1091	20.2529	13.0016	16.4546	90.3753	58.329	35.267	61.3238	62.649	28.2396	46.2414	45.71	GMOY001803-RA	1.5	0	0	1.89	0	0	-0.42	0.42	0.71
GMOY001804-RA	10.614	9.3475	12.9219	10.9611	8.4745	8.4096	10.0852	8.98978	9.82538	7.59628	10.2292	9.21694	GMOY001804-RA	-0.23	0.26	0.51	-0.29	0.17	0.43	0.04	0.92	0.98
GMOY001805-RA	63.458	66.3808	60.1424	63.3271	53.401	48.6411	51.2405	51.0942	49.9051	282.744	55.5598	129.403	GMOY001805-RA	-0.22	0.12	0.33	-0.32	0.03	0.14	1.34	0	0.03
GMOY001806-RA	28.9061	22.2172	22.1745	24.4326	15.3238	15.9446	17.289	16.1858	28.5033	89.0099	26.764	48.0924	GMOY001806-RA	0.2	0.23	0.47	-0.6	0	0.01	1.57	0	0
GMOY001807-RA	0.301106	1.21924	1.83458	1.11831	6.9073	0.807322	2.56829	3.42764	7.15015	2.31948	12.1209	7.19683	GMOY001807-RA	2.69	0	0	1.61	0.01	0.07	1.06	0.13	0.39
GMOY001808-RA	16.7866	18.695	22.1745	19.2187	21.8247	18.4338	23.741	21.3332	19.7967	21.1652	19.8278	20.2632	GMOY001808-RA	0.13	0.47	0.72	0.15	0.43	0.72	-0.07	0.75	0.91
GMOY001809-RA	91.3103	91.917	98.3496	93.859	99.082	106.903	104.36	103.448	120.628	101.129	105.234	108.997	GMOY001809-RA	0.26	0.09	0.26	0.13	0.37	0.67	0.08	0.64	0.85
GMOY001810-RA	0.225829	0.135471	0	0.120433	1.85742	1.88375	1.19018	1.64379	0.486405	1.15974	0.840753	0.828965	GMOY001810-RA	N/A	N/A	N/A	3.65	0	0	-0.99	0.15	0.41
GMOY001811-RA	507.664	392.053	396.908	432.208	467.723	460.241	410.362	446.109	337.516	361.838	410.638	369.997	GMOY001811-RA	-0.18	0.32	0.58	0.04	0.83	0.94	-0.27	0.12	0.36
GMOY001812-RA	8.73206	9.68617	10.2099	9.5427	10.3319	7.60228	8.64448	8.85956	7.78248	8.06018	7.42665	7.75644	GMOY001812-RA	-0.25	0.2	0.45	-0.11	0.61	0.84	-0.19	0.53	0.78
GMOY001813-RA	255.94	242.967	242.085	246.997	257.486	293.125	247.62	266.077	195.827	190.255	243.678	209.92	GMOY001813-RA	-0.23	0.17	0.4	0.1	0.54	0.79	-0.34	0.05	0.21
GMOY001814-RA	61.6514	62.1134	53.2827	59.0158	68.4345	70.977	60.574	66.6618	59.0982	55.4355	66.4195	60.3177	GMOY001814-RA	0.03	0.86	0.95	0.17	0.28	0.58	-0.14	0.44	0.72
GMOY001815-RA	105.613	95.5748	96.9937	99.3937	92.1747	97.955	78.4267	89.5188	78.4571	60.5963	88.9797	76.011	GMOY001815-RA	-0.35	0.03	0.12	-0.16	0.32	0.63	-0.24	0.2	0.49
GMOY001816-RA	35.5305	39.0834	37.6489	37.4209	26.1781	26.3052	31.8843	28.1226	40.5175	34.2703	35.9422	36.91	GMOY001816-RA	0.03	0.86	0.95	-0.42	0.01	0.05	0.39	0.04	0.2
GMOY001817-RA	11.5926	9.07655	12.523	11.064	15.0916	13.5899	15.4097	14.6971	14.1544	12.4672	11.9107	12.8441	GMOY001817-RA	0.27	0.18	0.42	0.41	0.04	0.16	-0.19	0.47	0.74
GMOY001818-RA	5.72101	4.87695	3.35011	4.64936	1.79938	2.48924	2.63093	2.30652	4.76677	3.36324	4.76427	4.29809	GMOY001818-RA	-0.08	0.79	0.92	-1.02	0	0.01	0.9	0.02	0.14
GMOY001819-RA	60.3717	53.511	51.9267	55.2698	48.3511	54.5615	42.9092	48.6073	41.1012	37.2856	50.0248	42.8039	GMOY001819-RA	-0.33	0.02	0.1	-0.19	0.22	0.5	-0.18	0.34	0.64
GMOY001820-RA	31.3903	32.6485	32.3046	32.1145	35.3491	30.2746	37.1462	34.2566	33.7565	32.8206	36.5728	34.3833	GMOY001820-RA	0.14	0.31	0.57	0.09	0.58	0.82	0	0.98	1
GMOY001821-RA	17.8405	19.711	21.1376	19.563	22.173	19.5103	22.3002	21.3278	22.4719	19.1937	18.5666	20.0774	GMOY001821-RA	0.09	0.61	0.81	0.12	0.48	0.76	-0.09	0.69	0.88
GMOY001822-RA	83.2557	78.6409	76.4144	79.437	83.468	84.1633	94.5881	87.4065	91.2496	82.8633	79.1709	84.4279	GMOY001822-RA	0.14	0.33	0.59	0.13	0.4	0.7	-0.05	0.76	0.91
GMOY001823-RA	38.4662	29.7359	27.0402	31.7474	31.0538	31.6874	25.4323	29.3912	35.0698	27.4858	29.9869	30.8475	GMOY001823-RA	0	1	1	-0.12	0.51	0.78	0.07	0.74	0.9
GMOY001824-RA	269.038	207.203	222.224	232.822	167.865	164.895	190.742	174.501	191.4	187.356	207.876	195.544	GMOY001824-RA	-0.21	0.22	0.46	-0.42	0.01	0.07	0.16	0.34	0.64
GMOY001826-RA	0.978593	1.49018	2.07388	1.51422	0.986757	1.61464	1.19018	1.26386	1.31329	1.73961	2.87257	1.97516	GMOY001826-RA	0.41	0.3	0.56	-0.27	0.49	0.76	0.63	0.18	0.46
GMOY001827-RA	27.8523	27.9748	25.4449	27.0906	26.062	23.816	23.0519	24.31	24.8066	20.2374	22.9105	22.6515	GMOY001827-RA	-0.21	0.15	0.38	-0.16	0.31	0.62	-0.1	0.63	0.85
GMOY001828-RA	105.236	123.414	141.662	123.437	112.084	117.734	127.788	119.202	179.483	146.591	135.361	153.812	GMOY001828-RA	0.36	0.04	0.15	-0.06	0.74	0.91	0.37	0.04	0.19
GMOY001829-RA	78.2122	64.0778	64.9283	69.0728	70.2339	72.7935	59.4464	67.4913	48.3	46.2156	59.7635	51.4264	GMOY001829-RA	-0.38	0.01	0.07	-0.04	0.81	0.93	-0.39	0.03	0.16
GMOY001830-RA	14.6789	18.0176	17.628	16.7748	17.8777	17.492	18.9803	18.1167	17.5106	14.7867	18.3564	16.8846	GMOY001830-RA	0.05	0.77	0.91	0.1	0.56	0.81	-0.1	0.68	0.87
GMOY001831-RA	60.3717	64.8906	63.2533	62.8385	76.0964	90.2182	65.1468	77.1538	64.5459	205.911	76.7187	115.725	GMOY001831-RA	0.15	0.3	0.56	0.29	0.08	0.26	0.58	0.06	0.25
GMOY001832-RA	4.89297	3.79319	6.14187	4.94267	5.80445	5.5167	4.63544	5.31887	5.25317	15.4245	6.37571	9.0178	GMOY001832-RA	0.18	0.49	0.73	0.11	0.71	0.89	0.76	0.07	0.26
GMOY001833-RA	73.6203	76.6766	76.9728	75.7565	83.1198	83.0196	82.6863	82.9419	77.5816	77.2386	79.241	78.0204	GMOY001833-RA	0.09	0.51	0.75	0.12	0.39	0.69	-0.09	0.58	0.82
GMOY001834-RA	4.59186	3.92866	5.90257	4.8077	4.93379	4.23844	4.5728	4.58168	6.80967	5.7407	4.76427	5.77155	GMOY001834-RA	0.32	0.22	0.47	-0.07	0.8	0.93	0.34	0.34	0.64
GMOY001835-RA	0.376382	0.474148	0.638116	0.496215	0.870668	0.538215	0.751694	0.720192	1.84834	1.27571	0.490439	1.20483	GMOY001835-RA	N/A	N/A	N/A	N/A	N/A	N/A	0.76	0.16	0.44
GMOY001836-RA	0.903317	1.21924	1.27623	1.13293	1.50916	1.48009	1.75395	1.58107	2.09154	1.50766	2.03182	1.87701	GMOY001836-RA	0.77	0.03	0.13	0.47	0.19	0.47	0.25	0.58	0.82
GMOY001837-RA	4.59186	3.38677	3.74893	3.90919	4.52747	4.30572	4.2596	4.36426	3.11299	4.0011	4.1337	3.74926	GMOY001837-RA	-0.02	0.98	1	0.15	0.57	0.82	-0.22	0.53	0.79
GMOY001838-RA	18.5933	19.0337	17.947	18.5247	25.8879	25.027	20.2957	23.7369	18.0456	24.1226	18.7068	20.2916	GMOY001838-RA	-0.03	0.88	0.96	0.35	0.04	0.17	-0.23	0.33	0.63
GMOY001839-RA	3.76382	1.82886	1.99411	2.52893	2.32178	3.02746	1.62867	2.32597	2.14018	4.52298	1.96176	2.87497	GMOY001839-RA	-0.16	0.69	0.86	-0.13	0.73	0.91	0.31	0.52	0.78
GMOY001840-RA	108.172	101.535	102.418	104.042	87.4151	102.799	103.17	97.7947	126.611	108.088	118.126	117.608	GMOY001840-RA	0.22	0.14	0.36	-0.1	0.54	0.8	0.27	0.11	0.35
GMOY001841-RA	9.33427	8.80561	7.81692	8.65227	9.40321	8.34232	9.45881	9.06812	10.555	16.2943	9.45847	12.1026	GMOY001841-RA	0.14	0.49	0.73	0.06	0.77	0.92	0.42	0.18	0.47
GMOY001842-RA	28.3792	26.7555	25.7639	26.9662	22.5213	22.1341	25.4323	23.3626	23.5906	46.0996	25.8532	31.8478	GMOY001842-RA	-0.11	0.48	0.73	-0.21	0.19	0.46	0.45	0.07	0.28
GMOY001843-RA	92.7405	81.0116	75.1382	82.9634	116.611	117.734	91.7693	108.705	64.2054	60.5383	98.8585	74.5341	GMOY001843-RA	-0.12	0.51	0.75	0.38	0.02	0.11	-0.55	0.01	0.07
GMOY001844-RA	34.4013	36.7804	33.182	34.7879	31.4601	36.1276	32.1349	33.2409	27.9683	23.1948	26.764	25.9757	GMOY001844-RA	-0.38	0.01	0.05	-0.07	0.64	0.85	-0.36	0.06	0.25
GMOY001845-RA	198.579	176.451	176.918	183.983	160.377	157.428	186.921	168.242	112.554	118.641	135.782	122.326	GMOY001845-RA	-0.55	0	0.01	-0.14	0.4	0.7	-0.46	0.01	0.06
GMOY001846-RA	3.98965	6.43487	6.14187	5.52213	6.50099	5.5167	5.57506	5.86425	2.91843	4.69694	5.32477	4.31338	GMOY001846-RA	-0.6	0.06	0.2	0.08	0.76	0.92	-0.45	0.24	0.53
GMOY001847-RA	78.0616	80.8762	73.3834	77.4404	102.681	181.109	81.1203	121.637	54.5746	102.637	90.3809	82.5308	GMOY001847-RA	-0.15	0.4	0.66	0.64	0.01	0.05	-0.56	0.04	0.19
GMOY001849-RA	48.4027	76.6088	68.9963	64.6693	53.8073	37.8096	65.8985	52.5051	79.284	89.2418	56.0502	74.8587	GMOY001849-RA	0.27	0.2	0.45	-0.31	0.16	0.42	0.51	0.03	0.17
GMOY001850-RA	49.3813	47.4826	47.0611	47.975	64.3714	63.5766	58.9453	62.2978	44.4574	41.4606	48.9739	44.964	GMOY001850-RA	-0.1	0.46	0.71	0.37	0.01	0.07	-0.47	0.01	0.08
GMOY001851-RA	34.1755	37.7964	42.7538	38.2419	33.84	38.2132	32.7613	34.9382	29.2816	50.5646	30.0569	36.6344	GMOY001851-RA	-0.43	0	0.03	-0.14	0.39	0.69	0.07	0.77	0.91
GMOY001852-RA	33.498	36.5772	31.0284	33.7012	31.5182	30.4091	29.8172	30.5815	31.3245	40.1849	30.5474	34.0189	GMOY001852-RA	-0.09	0.53	0.76	-0.15	0.34	0.64	0.15	0.45	0.73
GMOY001853-RA	2.63467	2.91263	3.8287	3.12533	2.96027	3.29656	3.00677	3.08787	2.38338	7.77024	3.08276	4.41213	GMOY001853-RA	0.06	0.84	0.94	-0.02	0.97	1	0.51	0.27	0.58
GMOY001854-RA	2.63467	3.0481	3.03105	2.90461	4.00507	4.03661	6.51468	4.85212	3.89124	3.36324	4.34389	3.86612	GMOY001854-RA	0.45	0.08	0.25	0.73	0.01	0.07	-0.33	0.4	0.7
GMOY001860-RA	384.813	325.469	352.24	354.174	293.531	311.559	310.262	305.117	381.098	321.015	351.995	351.37	GMOY001860-RA	0.03	0.84	0.94	-0.22	0.18	0.44	0.2	0.21	0.5
GMOY001862-RA	10.4634	14.7663	13.3207	12.8501	16.6588	15.6755	18.5418	16.9587	15.3218	13.395	13.5922	14.103	GMOY001862-RA	0.18	0.34	0.6	0.39	0.04	0.16	-0.27	0.3	0.61
GMOY001863-RA	10.0118	5.41884	10.5289	8.65317	3.94703	2.75835	6.51468	4.40669	16.5864	3.82714	7.77697	9.39684	GMOY001863-RA	0.14	0.73	0.88	-0.98	0	0.02	1.09	0.08	0.3
GMOY001864-RA	7.90402	4.67375	7.73716	6.77164	4.52747	1.88375	4.82337	3.74486	10.7009	2.84136	5.60502	6.38243	GMOY001864-RA	-0.06	0.89	0.96	-0.85	0.01	0.07	0.77	0.19	0.48
GMOY001867-RA	0.0752764	0.474148	0.87741	0.475611	0.928712	1.14371	1.0649	1.04577	0.535045	0.695843	1.05094	0.76061	GMOY001867-RA	N/A	N/A	N/A	N/A	N/A	N/A	-0.47	0.47	0.74
GMOY001874-RA	31.315	33.4613	30.0712	31.6158	33.84	41.4425	28.5644	34.6156	28.8438	23.0788	30.197	27.3732	GMOY001874-RA	-0.17	0.26	0.51	0.12	0.47	0.75	-0.34	0.1	0.34
GMOY001878-RA	6.6996	6.63808	8.45504	7.26424	7.02339	6.18947	6.51468	6.57584	5.83686	5.45077	5.25471	5.51411	GMOY001878-RA	-0.35	0.12	0.32	-0.15	0.51	0.78	-0.25	0.45	0.73
GMOY001879-RA	16.0339	14.089	16.591	15.5713	12.4796	13.6572	16.3493	14.162	15.1272	25.5142	12.8215	17.821	GMOY001879-RA	-0.17	0.33	0.59	-0.14	0.45	0.73	0.33	0.26	0.56
GMOY001880-RA	1.12915	1.62565	1.19647	1.31709	1.16089	0.941875	0.939617	1.01413	1.11873	4.29103	1.121	2.17692	GMOY001880-RA	-0.03	1	1	-0.38	0.33	0.63	1.1	0.05	0.21
GMOY001881-RA	10.614	8.67014	6.14187	8.47533	8.64863	7.73683	5.95091	7.44546	7.87976	33.5164	8.89797	16.7647	GMOY001881-RA	-0.13	0.6	0.81	-0.19	0.44	0.73	1.17	0.01	0.08
GMOY001882-RA	5.64573	3.52224	3.74893	4.30564	4.41138	5.31487	4.13432	4.62019	5.10725	36.4158	6.5859	16.0363	GMOY001882-RA	0.37	0.16	0.38	0.09	0.74	0.91	1.79	0	0.02
GMOY001883-RA	25.7445	29.0585	28.7152	27.8394	30.4153	27.3144	33.1998	30.3098	36.7236	35.546	30.6174	34.2957	GMOY001883-RA	0.35	0.02	0.11	0.12	0.47	0.75	0.18	0.36	0.66
GMOY001884-RA	2.8605	3.72545	2.95129	3.17908	4.93379	4.17116	2.56829	3.89108	2.43202	24.4705	3.0127	9.97173	GMOY001884-RA	-0.29	0.31	0.57	0.28	0.37	0.67	1.36	0.03	0.18
GMOY001885-RA	9.48483	10.3635	9.65151	9.83329	10.7382	9.55331	9.70938	10.0003	10.4091	63.3217	10.8597	28.1968	GMOY001885-RA	0.1	0.57	0.79	0.02	0.93	0.99	1.49	0	0.03
GMOY001886-RA	440.517	419.215	457.13	438.954	432.142	463.47	477.075	457.562	550.075	553.253	467.879	523.736	GMOY001886-RA	0.31	0.08	0.24	0.05	0.74	0.91	0.19	0.23	0.52
GMOY001887-RA	14.0014	12.1924	10.9277	12.3738	9.92561	14.8009	11.7765	12.1677	13.4248	9.91576	10.7196	11.3534	GMOY001887-RA	-0.08	0.69	0.86	-0.03	0.89	0.97	-0.1	0.73	0.9
GMOY001888-RA	17.69	18.5595	17.7875	18.0123	18.4582	17.2229	17.7274	17.8028	17.1215	15.3665	17.9361	16.808	GMOY001888-RA	-0.06	0.73	0.88	-0.02	0.9	0.97	-0.08	0.72	0.89
GMOY001889-RA	340.174	489.253	389.331	406.253	505.916	500.539	455.965	487.474	348.46	329.018	380.931	352.803	GMOY001889-RA	-0.16	0.37	0.63	0.26	0.16	0.41	-0.47	0.01	0.07
GMOY001890-RA	52.7688	64.9583	42.7538	53.4936	49.9183	65.3931	43.5982	52.9699	61.2384	41.2287	52.6872	51.7181	GMOY001890-RA	-0.01	0.94	0.99	-0.02	0.92	0.98	-0.03	0.88	0.96
GMOY001891-RA	20.4752	24.317	19.6221	21.4714	23.1017	27.3817	18.3539	22.9457	20.7208	21.8611	23.7513	22.1111	GMOY001891-RA	0.09	0.59	0.8	0.09	0.64	0.86	-0.05	0.82	0.94
GMOY001892-RA	1.73136	2.0998	2.71199	2.18105	1.91547	1.68192	2.1298	1.90906	1.99426	5.97265	2.4522	3.47304	GMOY001892-RA	0.11	0.75	0.89	-0.19	0.58	0.82	0.86	0.07	0.26
GMOY001893-RA	14.4531	13.3439	12.204	13.3336	11.4348	12.2444	13.1546	12.2779	13.7653	35.372	13.3119	20.8164	GMOY001893-RA	-0.02	0.91	0.98	-0.13	0.5	0.77	0.76	0.03	0.15
GMOY001894-RA	2.5594	3.38677	2.55246	2.83288	1.91547	0.807322	1.75395	1.49225	1.75106	1.97155	2.10188	1.9415	GMOY001894-RA	-0.51	0.1	0.29	-0.92	0.01	0.05	0.37	0.4	0.7
GMOY001897-RA	149.649	154.843	114.622	139.705	120.617	132.804	119.519	124.313	90.52	111.335	92.9032	98.2527	GMOY001897-RA	-0.54	0	0.01	-0.18	0.3	0.61	-0.34	0.05	0.23
GMOY001898-RA	23.4862	23.5719	26.4021	24.4867	22.0569	22.0668	19.7946	21.3061	22.8124	20.4694	26.4137	23.2318	GMOY001898-RA	-0.04	0.83	0.94	-0.21	0.2	0.48	0.12	0.57	0.81
GMOY001899-RA	188.04	189.05	213.45	196.847	195.9	204.051	178.966	192.972	199.037	162.653	193.934	185.208	GMOY001899-RA	-0.06	0.71	0.87	-0.03	0.83	0.94	-0.06	0.72	0.89
GMOY001900-RA	20.1741	19.6433	20.9781	20.2651	22.173	20.9904	21.4233	21.5289	20.9154	19.4256	17.7259	19.3556	GMOY001900-RA	-0.02	0.92	0.98	0.08	0.62	0.84	-0.15	0.48	0.76
GMOY001901-RA	2049.85	1.21924	0.87741	683.983	0.406312	5.04576	0.187923	1.88	0.437764	307.215	0.140125	102.597	GMOY001901-RA	-2.59	0.11	0.31	-8.52	0	0	5.77	0.03	0.16
GMOY001903-RA	0.225829	0.74509	0.319058	0.429993	0.870668	1.41281	0.626411	0.969964	0.535045	0.231948	0.350314	0.372436	GMOY001903-RA	N/A	N/A	N/A	N/A	N/A	N/A	-1.33	0.02	0.14
GMOY001908-RA	41.4773	45.1118	38.7656	41.7849	32.6791	35.5222	30.381	32.8607	33.3674	26.674	40.3561	33.4658	GMOY001908-RA	-0.28	0.06	0.22	-0.35	0.02	0.11	0.03	0.9	0.97
GMOY001909-RA	27.5512	28.0425	27.8378	27.8105	41.5018	44.5373	34.2021	40.0804	25.0985	22.035	30.9677	26.0338	GMOY001909-RA	-0.06	0.72	0.88	0.52	0	0.01	-0.62	0	0.03
GMOY001910-RA	0.602211	1.08377	0.717881	0.801286	26.12	38.8187	15.3471	26.7619	5.39909	1.97155	14.1527	7.17444	GMOY001910-RA	3.15	0	0	5.03	0	0	-1.9	0	0.02
GMOY001911-RA	1.5808	0.74509	1.75482	1.36024	17.8197	28.7272	6.32676	17.6245	3.55076	1.3337	9.24828	4.71091	GMOY001911-RA	1.8	0	0.01	3.69	0	0	-1.91	0.01	0.07
GMOY001913-RA	56.0056	58.7944	62.0568	58.9523	54.0395	60.5491	57.6299	57.4061	58.0281	49.9267	50.8656	52.9401	GMOY001913-RA	-0.11	0.42	0.67	-0.04	0.77	0.92	-0.12	0.5	0.77
GMOY001914-RA	5.1188	4.80922	6.62045	5.51616	5.57227	4.17116	5.6377	5.12705	5.93414	4.46499	4.6942	5.03111	GMOY001914-RA	-0.08	0.74	0.89	-0.11	0.69	0.88	-0.03	0.95	0.99
GMOY001916-RA	0.376382	1.28697	1.59529	1.08622	0.464356	1.00915	1.00226	0.825256	0.583686	0.869804	0.630565	0.694685	GMOY001916-RA	-0.59	0.23	0.48	N/A	N/A	N/A	-0.24	0.67	0.87
GMOY001917-RA	4.59186	7.4509	9.8908	7.31119	9.05495	6.92951	9.45881	8.48109	7.29607	46.1576	9.73872	21.0641	GMOY001917-RA	0.26	0.34	0.6	0.21	0.45	0.74	1.31	0.01	0.09
GMOY001918-RA	2.18302	2.98036	2.23341	2.46559	2.67005	1.88375	1.94188	2.16522	1.70242	15.2506	2.94264	6.63187	GMOY001918-RA	0.04	0.9	0.97	-0.19	0.55	0.8	1.61	0.01	0.08
GMOY001920-RA	514.665	535.788	551.811	534.088	530.643	649.827	463.795	548.088	439.37	368.507	534.719	447.532	GMOY001920-RA	-0.22	0.21	0.45	0.03	0.86	0.96	-0.29	0.11	0.36
GMOY001921-RA	9.40955	8.26373	6.0621	7.91179	9.5193	10.2934	7.57958	9.13074	6.80967	4.34902	9.52853	6.89574	GMOY001921-RA	-0.17	0.53	0.76	0.2	0.4	0.7	-0.41	0.25	0.55
GMOY001922-RA	1.5808	1.96433	2.31317	1.95277	1.45111	2.28741	2.00452	1.91435	1.7997	2.43545	1.68151	1.97222	GMOY001922-RA	-0.33	0.35	0.61	-0.04	0.96	0.99	0.05	0.94	0.99
GMOY001923-RA	0.526935	0.541884	0.638116	0.568978	0.116089	0.605491	0.626411	0.449331	0.826888	1.04376	0.910816	0.927156	GMOY001923-RA	N/A	N/A	N/A	N/A	N/A	N/A	1.05	0.06	0.26
GMOY001924-RA	5.72101	5.21563	5.82281	5.58648	6.26881	4.10389	4.19696	4.85655	3.64804	10.7856	3.29295	5.90885	GMOY001924-RA	-0.51	0.04	0.16	-0.2	0.44	0.73	0.28	0.53	0.78
GMOY001925-RA	41.1009	40.709	47.0611	42.957	56.7095	53.7542	67.2766	59.2468	64.7405	58.1609	56.7508	59.8841	GMOY001925-RA	0.53	0	0	0.46	0	0.02	0.02	0.93	0.98
GMOY001926-RA	10.4634	6.50261	9.33245	8.76616	10.2158	8.94782	5.95091	8.37152	5.49638	5.45077	6.37571	5.77428	GMOY001926-RA	-0.56	0.02	0.09	-0.07	0.79	0.93	-0.54	0.1	0.33
GMOY001933-RA	20.9268	19.1691	19.1435	19.7465	19.2708	24.0851	18.1033	20.4864	19.8453	158.826	18.3564	65.676	GMOY001933-RA	-0.12	0.46	0.71	0.05	0.8	0.93	1.68	0	0.03
GMOY001933-RB	18.7438	22.1495	19.5423	20.1452	16.5427	25.767	17.101	19.8036	19.1644	181.325	22.1398	74.2097	GMOY001933-RB	-0.05	0.78	0.91	-0.03	0.88	0.96	1.91	0	0.02
GMOY001935-RA	2.8605	2.50621	2.07388	2.4802	2.72809	1.88375	2.443	2.35162	2.09154	1.50766	2.31207	1.97042	GMOY001935-RA	-0.3	0.37	0.63	-0.08	0.82	0.94	-0.26	0.54	0.79
GMOY001936-RA	44.1872	46.9407	48.7361	46.6214	40.9794	33.6384	45.3522	39.99	41.1012	35.8359	40.3561	39.0978	GMOY001936-RA	-0.21	0.11	0.3	-0.23	0.16	0.41	-0.03	0.87	0.95
GMOY001937-RA	2.40884	3.11583	2.79176	2.77214	3.19245	2.15286	2.88149	2.74227	2.77251	1.68162	2.38213	2.27875	GMOY001937-RA	-0.24	0.43	0.69	-0.02	0.97	1	-0.27	0.51	0.77
GMOY001940-RA	16.0339	13.3439	13.56	14.3126	19.9673	24.4888	26.9357	23.7973	57.8335	40.4749	46.5217	48.2767	GMOY001940-RA	1.79	0	0	0.73	0	0	1.02	0	0
GMOY001941-RA	150.026	123.346	104.731	126.034	55.9549	82.7505	61.3883	66.6979	84.4885	85.6467	77.9798	82.705	GMOY001941-RA	-0.56	0	0.01	-0.93	0	0	0.31	0.11	0.34
GMOY001942-RA	0.602211	0.609619	0.159529	0.45712	12.3054	9.08237	7.26637	9.55139	11.3332	12.2932	11.5604	11.7289	GMOY001942-RA	4.68	0	0	4.33	0	0	0.3	0.43	0.72
GMOY001943-RA	0.451658	0.203206	0.0797645	0.244876	5.3401	3.22929	0.876976	3.14879	4.57221	1.27571	1.96176	2.60322	GMOY001943-RA	3.4	0	0	N/A	N/A	N/A	-0.27	0.68	0.88
GMOY001944-RA	28.6803	30.4132	30.9486	30.0141	29.2544	28.3235	30.8194	29.4658	23.4447	26.1521	25.0825	24.8931	GMOY001944-RA	-0.22	0.15	0.38	-0.03	0.83	0.95	-0.24	0.23	0.53
GMOY001945-RA	17.8405	19.1691	19.8614	18.957	21.8247	19.7121	21.298	20.9449	20.8181	17.744	20.4583	19.6735	GMOY001945-RA	0.1	0.54	0.77	0.14	0.4	0.7	-0.09	0.69	0.88
GMOY001946-RA	83.7074	77.1507	63.4926	74.7835	137.624	105.086	106.114	116.275	64.7405	82.2254	75.3875	74.1178	GMOY001946-RA	-0.03	0.84	0.94	0.63	0	0	-0.65	0	0.01
GMOY001951-RA	15.0553	15.5114	11.6456	14.0708	9.22908	8.74599	7.70486	8.55998	11.4792	6.78447	11.4903	9.91797	GMOY001951-RA	-0.47	0.03	0.12	-0.72	0	0	0.21	0.5	0.77
GMOY001952-RA	51.1127	53.3756	53.6815	52.7232	58.5089	55.0997	54.1846	55.9311	53.4073	44.476	49.8146	49.2326	GMOY001952-RA	-0.06	0.68	0.85	0.08	0.58	0.82	-0.18	0.29	0.59
GMOY001953-RA	1.65608	2.37074	1.91435	1.98039	2.20569	1.81647	1.0649	1.69569	1.94562	1.79759	1.75157	1.83159	GMOY001953-RA	-0.07	0.87	0.96	-0.23	0.57	0.82	0.11	0.84	0.94
GMOY001956-RA	3.8391	4.53828	5.74305	4.70681	4.64356	4.91121	6.32676	5.29384	7.39335	5.97265	4.83433	6.06678	GMOY001956-RA	0.42	0.11	0.3	0.17	0.54	0.8	0.2	0.58	0.82
GMOY001957-RA	3.16161	3.31904	1.99411	2.82492	2.32178	2.8929	3.38262	2.86577	2.52931	4.407	2.52226	3.15286	GMOY001957-RA	-0.07	0.84	0.94	0.01	1	1	0.14	0.74	0.9
GMOY001962-RA	51.9407	43.4862	44.6681	46.6983	45.1006	50.6594	42.8465	46.2022	45.187	42.3884	43.7892	43.7882	GMOY001962-RA	-0.05	0.74	0.89	-0.02	0.89	0.97	-0.08	0.67	0.87
GMOY001963-RA	108.172	110.544	128.82	115.845	124.041	127.557	127.162	126.253	100.297	92.837	111.33	101.488	GMOY001963-RA	-0.15	0.34	0.6	0.12	0.45	0.73	-0.32	0.06	0.24
GMOY001965-RA	38.1651	50.192	44.6681	44.3418	37.4968	27.9872	46.7929	37.4256	35.994	33.7484	34.4008	34.7144	GMOY001965-RA	-0.31	0.04	0.15	-0.25	0.2	0.47	-0.11	0.61	0.84
GMOY001966-RA	2.63467	2.23527	3.42987	2.76661	4.93379	4.30572	4.69809	4.64586	5.20453	3.71116	5.11458	4.67676	GMOY001966-RA	0.8	0	0.02	0.75	0.01	0.04	0.01	1	1
GMOY001967-RA	40.4987	59.6072	52.166	50.7573	54.9682	54.0233	38.5243	49.1719	59.3414	48.883	46.3115	51.5119	GMOY001967-RA	0.07	0.69	0.86	-0.05	0.79	0.93	0.07	0.76	0.91
GMOY001970-RA	24.6907	22.8269	24.4079	23.9752	20.2575	16.4155	21.4233	19.3655	21.0613	22.325	18.7068	20.6977	GMOY001970-RA	-0.16	0.33	0.59	-0.31	0.07	0.24	0.1	0.67	0.87
GMOY001972-RA	4.36603	4.40281	1.19647	3.32177	2.96027	1.88375	1.00226	1.94876	1.26465	2.49344	1.75157	1.83655	GMOY001972-RA	-1.06	0.01	0.07	-0.78	0.1	0.32	-0.09	0.89	0.97
GMOY001973-RA	2.25829	2.84489	1.99411	2.36576	1.68329	2.15286	1.25282	1.69632	1.5565	2.60941	1.54138	1.90243	GMOY001973-RA	-0.56	0.08	0.26	-0.49	0.15	0.4	0.17	0.71	0.89
GMOY001974-RA	1.80663	2.23527	1.67505	1.90565	2.03156	2.96018	2.00452	2.33208	1.5565	16.2363	2.73245	6.84176	GMOY001974-RA	0.23	0.48	0.73	0.27	0.4	0.7	1.55	0.02	0.11
GMOY001975-RA	35.6057	43.6894	40.3608	39.8853	40.0507	40.9716	40.7794	40.6006	40.0311	64.8294	41.8975	48.9193	GMOY001975-RA	-0.05	0.76	0.9	0.02	0.9	0.97	0.27	0.21	0.5
GMOY001976-RA	78.7391	80.6052	95.9567	85.1003	65.3581	69.2951	75.0441	69.8991	69.3613	63.4377	74.6869	69.162	GMOY001976-RA	-0.26	0.08	0.24	-0.29	0.06	0.23	-0.02	0.93	0.98
GMOY001977-RA	76.4055	73.2221	63.8116	71.1464	72.3235	66.8059	63.4555	67.5283	63.6704	51.1444	69.2921	61.369	GMOY001977-RA	-0.18	0.23	0.49	-0.08	0.6	0.83	-0.14	0.44	0.73
GMOY001978-RA	24.1637	20.2529	23.9294	22.782	34.7106	31.4855	30.6315	32.2759	40.177	27.9497	24.6621	30.9296	GMOY001978-RA	0.49	0.01	0.06	0.5	0	0.02	-0.06	0.8	0.93
GMOY001979-RA	62.7052	59.6072	57.909	60.0738	50.3246	54.8306	40.2783	48.4778	45.0411	37.1116	43.4389	41.8639	GMOY001979-RA	-0.48	0	0	-0.32	0.05	0.18	-0.21	0.26	0.56
GMOY001980-RA	9.259	8.60241	9.65151	9.17097	7.54579	7.2659	6.45204	7.08791	6.76103	6.08862	6.72602	6.52523	GMOY001980-RA	-0.44	0.02	0.11	-0.38	0.07	0.25	-0.12	0.7	0.88
GMOY001981-RA	45.8433	49.6501	48.9754	48.1563	48.235	46.5556	54.2472	49.6793	57.1526	53.29	49.3242	53.2556	GMOY001981-RA	0.19	0.16	0.4	0.04	0.8	0.93	0.1	0.57	0.81
GMOY001982-RA	9.71066	9.21202	7.73716	8.88661	6.44294	7.60228	7.20373	7.08298	7.44199	10.4956	8.19734	8.71166	GMOY001982-RA	0.02	0.92	0.98	-0.34	0.12	0.35	0.3	0.32	0.62
GMOY001983-RA	40.6493	35.1547	31.7463	35.8501	43.8817	47.0938	33.8262	41.6006	26.7523	24.4705	40.5663	30.5964	GMOY001983-RA	-0.19	0.3	0.56	0.21	0.23	0.53	-0.45	0.05	0.22
GMOY001984-RA	376.909	302.032	352.798	343.913	428.194	455.935	386.183	423.437	268.544	273.292	301.76	281.199	GMOY001984-RA	-0.24	0.14	0.36	0.29	0.09	0.29	-0.59	0	0.01
GMOY001986-RA	1.73136	1.1515	1.51553	1.46613	2.37983	1.68192	1.0649	1.70888	2.0429	20.0635	2.17195	8.09277	GMOY001986-RA	0.45	0.19	0.43	0.22	0.62	0.84	2.24	0	0.03
GMOY001987-RA	205.203	217.363	206.431	209.666	243.323	287.541	222.125	250.996	276.521	241.863	246.341	254.908	GMOY001987-RA	0.33	0.04	0.15	0.25	0.13	0.37	0.02	0.89	0.97
GMOY001988-RA	5.26935	5.68978	5.66328	5.5408	7.19752	6.45857	5.19921	6.2851	7.53928	4.11707	6.0254	5.89391	GMOY001988-RA	0.13	0.62	0.82	0.18	0.45	0.73	-0.09	0.8	0.93
GMOY001989-RA	59.3931	51.1403	54.9578	55.1637	62.9783	69.4297	77.0486	69.8189	85.51	64.3655	61.0247	70.3	GMOY001989-RA	0.39	0.01	0.07	0.33	0.03	0.15	0.01	0.96	0.99
GMOY001990-RA	1.35498	1.69339	2.15364	1.734	0.754579	1.68192	2.06716	1.50122	1.41057	1.39169	1.61144	1.47123	GMOY001990-RA	-0.19	0.6	0.81	-0.22	0.64	0.85	-0.03	1	1
GMOY001991-RA	23.0346	21.6754	23.6901	22.8	18.6903	23.4796	19.2935	20.4878	18.6293	36.1258	18.7768	24.5107	GMOY001991-RA	-0.39	0.02	0.09	-0.16	0.34	0.65	0.26	0.33	0.63
GMOY001992-RA	1.65608	2.98036	3.35011	2.66218	1.68329	1.54737	1.56603	1.5989	2.67523	14.5547	4.1337	7.12121	GMOY001992-RA	0.46	0.16	0.39	-0.74	0.03	0.14	2.15	0	0
GMOY001993-RA	50.4352	52.2918	52.7243	51.8171	48.235	47.2956	58.0683	51.1996	54.1855	108.32	45.4707	69.3253	GMOY001993-RA	0.01	0.95	0.99	-0.02	0.88	0.97	0.44	0.09	0.31
GMOY001994-RA	6.32322	8.19599	7.33834	7.28585	7.66188	9.14965	9.45881	8.75678	8.4148	21.2232	8.54766	12.7286	GMOY001994-RA	0.28	0.17	0.4	0.26	0.24	0.54	0.54	0.15	0.41
GMOY001996-RA	131.734	133.1	123.396	129.41	115.625	130.853	120.208	122.229	109.344	90.6335	110.629	103.535	GMOY001996-RA	-0.28	0.06	0.21	-0.09	0.57	0.82	-0.24	0.17	0.45
GMOY001997-RA	121.571	123.008	131.213	125.264	109.994	107.374	121.148	112.839	115.473	112.9	101.451	109.941	GMOY001997-RA	-0.19	0.21	0.46	-0.16	0.31	0.62	-0.04	0.82	0.93
GMOY001998-RA	15.6575	13.0729	12.8421	13.8575	10.2158	16.4155	13.9063	13.5126	17.4619	12.8731	16.6049	15.6466	GMOY001998-RA	0.22	0.23	0.48	-0.05	0.85	0.95	0.21	0.42	0.71
GMOY001999-RA	1.73136	2.03206	2.39294	2.05212	2.84418	3.16201	1.94188	2.64936	2.82115	1.91357	3.22289	2.65253	GMOY001999-RA	0.4	0.21	0.46	0.36	0.26	0.56	0	1	1
GMOY002000-RA	1048.45	1086.14	959.168	1031.25	2238.02	2063.58	1409.24	1903.61	1317.28	1155.56	1516.02	1329.62	GMOY002000-RA	0.41	0.01	0.08	0.88	0	0	-0.52	0.01	0.06
GMOY002001-RA	0.82804	0.677355	0.957174	0.820856	2.26374	1.81647	1.87923	1.98648	1.36193	0.869804	1.96176	1.39783	GMOY002001-RA	0.79	0.06	0.21	1.27	0	0.01	-0.52	0.25	0.55
GMOY002003-RA	10.8398	8.80561	10.6884	10.1113	3.36658	9.08237	3.1947	5.21455	5.59366	4.52298	3.85345	4.6567	GMOY002003-RA	-1.07	0	0	-0.97	0.01	0.04	-0.15	0.69	0.88
GMOY002004-RA	0.150553	0.270942	0.478587	0.300027	10.6221	14.9355	6.82788	10.7952	25.974	13.395	11.9107	17.0932	GMOY002004-RA	5.85	0	0	5.14	0	0	0.67	0.08	0.3
GMOY002006-RA	18.8944	17.6112	20.1007	18.8688	17.1812	15.8101	17.101	16.6974	19.9912	18.3818	18.2163	18.8631	GMOY002006-RA	0.03	0.88	0.96	-0.18	0.29	0.6	0.18	0.44	0.72
GMOY002007-RA	73.9967	71.8673	66.4438	70.7693	69.2471	85.5088	56.1891	70.315	71.2583	54.6237	60.8145	62.2321	GMOY002007-RA	-0.14	0.32	0.58	-0.02	0.93	0.99	-0.18	0.37	0.66
GMOY002008-RA	22.8087	25.9427	22.5734	23.7749	22.7535	24.4215	19.1055	22.0935	22.326	13.6269	16.9552	17.636	GMOY002008-RA	-0.39	0.03	0.13	-0.11	0.51	0.78	-0.32	0.18	0.46
GMOY002009-RA	21.9054	20.1852	25.5246	22.5384	22.5793	20.5194	24.9938	22.6975	31.9568	23.4267	19.8978	25.0938	GMOY002009-RA	0.2	0.3	0.55	0.01	0.99	1	0.15	0.54	0.79
GMOY002010-RA	43.1334	41.3186	38.0477	40.8332	33.898	32.7638	34.1394	33.6004	30.0598	57.9869	29.7066	39.2511	GMOY002010-RA	-0.44	0	0.02	-0.29	0.05	0.21	0.22	0.35	0.65
GMOY002011-RA	68.0499	72.7479	72.3464	71.0481	59.3215	59.2036	60.2608	59.5953	56.7148	92.837	62.6361	70.7293	GMOY002011-RA	-0.26	0.06	0.21	-0.26	0.07	0.26	0.25	0.2	0.49
GMOY002012-RA	82.1266	92.8653	88.7779	87.9233	93.8	87.4599	90.9549	90.7383	82.0565	147.809	79.0308	102.965	GMOY002012-RA	-0.13	0.35	0.61	0.04	0.8	0.93	0.18	0.39	0.69
GMOY002012-RB	1.88191	2.57395	3.03105	2.49564	2.49591	3.56567	2.81885	2.96015	2.33474	4.17506	2.4522	2.98733	GMOY002012-RB	-0.28	0.41	0.67	0.24	0.44	0.73	0.02	1	1
GMOY002012-RC	19.7224	18.2886	18.5054	18.8388	18.5742	16.6174	18.7297	17.9738	18.0943	17.1641	16.6749	17.3111	GMOY002012-RC	-0.07	0.66	0.84	-0.07	0.66	0.87	-0.05	0.82	0.94
GMOY002013-RA	3.46271	5.68978	3.90846	4.35365	5.22401	5.71853	4.69809	5.21354	4.37764	5.62473	3.92351	4.64196	GMOY002013-RA	-0.16	0.56	0.78	0.25	0.35	0.66	-0.17	0.66	0.86
GMOY002014-RA	8.80734	10.499	8.85386	9.38673	12.1313	13.0517	6.95317	10.7121	7.29607	8.46609	7.91709	7.89308	GMOY002014-RA	-0.51	0.03	0.13	0.18	0.46	0.75	-0.44	0.17	0.45
GMOY002015-RA	26.1209	24.7234	27.1199	25.9881	31.6343	28.3235	25.4323	28.4634	22.861	40.9967	26.834	30.2306	GMOY002015-RA	-0.11	0.49	0.73	0.13	0.44	0.73	0.09	0.71	0.89
GMOY002016-RA	1.35498	0.948297	2.07388	1.45905	1.97351	1.68192	1.25282	1.63609	2.0429	5.91466	1.54138	3.16631	GMOY002016-RA	0.35	0.39	0.64	0.17	0.69	0.88	0.95	0.06	0.26
GMOY002018-RA	28.9814	34.5451	33.3416	32.2894	27.4551	25.6997	26.4972	26.5507	28.7465	32.0668	24.1716	28.3283	GMOY002018-RA	-0.13	0.43	0.69	-0.29	0.07	0.24	0.09	0.65	0.86
GMOY002020-RA	67.3724	66.6517	66.5236	66.8492	98.6177	96.8113	89.1383	94.8558	98.7888	91.9672	88.8396	93.1985	GMOY002020-RA	0.53	0	0	0.5	0	0.01	-0.03	0.87	0.96
GMOY002021-RA	7.00071	4.87695	6.70022	6.19263	6.67512	4.84393	8.5192	6.67942	6.1287	7.48031	6.79609	6.8017	GMOY002021-RA	0.17	0.49	0.73	0.11	0.71	0.9	0.02	0.95	0.99
GMOY002022-RA	70.3834	82.9082	81.28	78.1906	65.4742	61.9619	73.2275	66.8879	73.1067	70.802	73.2856	72.3981	GMOY002022-RA	-0.06	0.65	0.84	-0.23	0.14	0.38	0.11	0.5	0.77
GMOY002024-RA	64.3613	56.085	56.3935	58.9466	65.3001	54.2251	78.8652	66.1301	46.5976	48.1291	56.1903	50.3057	GMOY002024-RA	-0.18	0.2	0.44	0.16	0.36	0.66	-0.4	0.06	0.24
GMOY002025-RA	199.708	201.716	219.033	206.819	171.812	137.648	213.857	174.439	198.94	200.751	172.565	190.752	GMOY002025-RA	-0.07	0.69	0.86	-0.25	0.17	0.44	0.13	0.48	0.75
GMOY002026-RA	54.5754	63.2649	60.7008	59.5137	56.9997	53.8215	58.6321	56.4844	51.7048	56.1893	56.5406	54.8116	GMOY002026-RA	-0.07	0.63	0.83	-0.08	0.59	0.83	-0.04	0.8	0.92
GMOY002027-RA	94.0202	98.0132	82.1575	91.397	98.0953	119.416	115.009	110.84	98.1565	98.4038	94.2344	96.9316	GMOY002027-RA	0.13	0.38	0.64	0.27	0.09	0.3	-0.19	0.25	0.55
GMOY002029-RA	350.788	366.313	360.775	359.292	344.32	379.038	363.945	362.434	306.338	264.246	337.212	302.599	GMOY002029-RA	-0.21	0.19	0.43	0.01	0.97	1	-0.26	0.11	0.35
GMOY002030-RA	55.027	64.281	55.9149	58.4076	85.8479	98.9642	92.6463	92.4861	72.4257	56.2473	76.6486	68.4405	GMOY002030-RA	0.27	0.07	0.23	0.66	0	0	-0.43	0.02	0.12
GMOY002032-RA	227.259	226.372	227.329	226.987	263	262.985	246.18	257.388	238.338	224.815	229.946	231.033	GMOY002032-RA	0.05	0.75	0.89	0.17	0.26	0.57	-0.16	0.31	0.62
GMOY002033-RA	21.6796	25.604	23.1317	23.4718	25.8879	22.5377	21.6112	23.3456	20.5263	18.0339	23.1908	20.5837	GMOY002033-RA	-0.17	0.28	0.54	-0.01	0.94	0.99	-0.18	0.4	0.7
GMOY002034-RA	1226.78	1142.43	1239.54	1202.92	1579.33	1507.61	1706.09	1597.68	1248.5	2183.21	1413.31	1615.01	GMOY002034-RA	0.16	0.34	0.6	0.4	0.01	0.08	0.02	0.94	0.98
GMOY002035-RA	1.43025	1.62565	2.31317	1.78969	3.59876	1.88375	4.94865	3.47705	1.41057	0.695843	1.19107	1.09916	GMOY002035-RA	-0.65	0.08	0.25	0.96	0.01	0.06	-1.65	0	0.01
GMOY002037-RA	49.5319	45.1118	41.6371	45.4269	13.002	8.47688	19.1682	13.549	10.5063	8.75602	14.9234	11.3952	GMOY002037-RA	-1.96	0	0	-1.75	0	0	-0.25	0.39	0.69
GMOY002038-RA	8.80734	6.43487	6.46093	7.23438	9.05495	5.85308	7.07845	7.32883	7.49064	10.5536	6.72602	8.25676	GMOY002038-RA	0.25	0.33	0.59	0.02	0.97	1	0.17	0.63	0.85
GMOY002039-RA	6.32322	7.2477	5.02516	6.19869	7.77797	7.13134	6.32676	7.07869	6.27462	5.21882	6.16552	5.88632	GMOY002039-RA	-0.04	0.89	0.96	0.18	0.42	0.72	-0.27	0.43	0.72
GMOY002040-RA	234.862	236.532	216.082	229.159	199.847	203.916	206.778	203.514	224.865	160.45	193.653	192.989	GMOY002040-RA	-0.21	0.2	0.45	-0.18	0.26	0.56	-0.08	0.65	0.86
GMOY002041-RA	14.3778	12.1924	16.1922	14.2541	11.725	8.81326	11.7139	10.7507	19.1644	16.4683	14.7132	16.7819	GMOY002041-RA	0.29	0.13	0.34	-0.41	0.04	0.17	0.64	0.02	0.12
GMOY002042-RA	57.1348	64.8906	51.3683	57.7979	46.7839	66.1331	51.7416	54.8862	44.506	36.8217	48.2032	43.177	GMOY002042-RA	-0.38	0.01	0.05	-0.08	0.64	0.86	-0.35	0.08	0.28
GMOY002043-RA	13.1734	13.0729	15.0755	13.7739	14.9755	13.4554	15.0965	14.5091	14.4949	13.9169	16.0444	14.8187	GMOY002043-RA	0.15	0.39	0.64	0.07	0.7	0.89	0.03	0.92	0.98
GMOY002044-RA	18.1416	21.7431	20.9781	20.2876	25.4815	22.2686	26.8731	24.8744	21.4505	24.4705	21.0188	22.3133	GMOY002044-RA	0.19	0.27	0.53	0.29	0.09	0.28	-0.16	0.49	0.76
GMOY002044-RB	135.874	177.738	130.096	147.903	170.883	107.172	151.09	143.048	178.559	171.931	152.246	167.579	GMOY002044-RB	0.23	0.19	0.43	-0.05	0.79	0.93	0.23	0.25	0.55
GMOY002047-RA	21.0774	21.6076	23.2912	21.9921	27.5712	24.2869	30.5689	27.4757	32.6864	26.1521	25.8532	28.2306	GMOY002047-RA	0.41	0.01	0.06	0.32	0.06	0.22	0.04	0.85	0.95
GMOY002048-RA	438.485	403.974	480.501	440.987	359.354	326.494	436.233	374.027	304.83	312.897	325.512	314.413	GMOY002048-RA	-0.44	0.01	0.04	-0.24	0.17	0.44	-0.25	0.14	0.4
GMOY002049-RA	262.188	319.034	318.739	299.987	358.947	322.189	397.082	359.406	418.6	370.942	366.638	385.394	GMOY002049-RA	0.41	0.01	0.07	0.26	0.14	0.39	0.1	0.55	0.8
GMOY002050-RA	26.5726	28.1102	23.6103	26.0977	17.5875	23.2105	17.0384	19.2788	18.4347	14.0908	16.9552	16.4936	GMOY002050-RA	-0.62	0	0	-0.45	0.01	0.07	-0.22	0.35	0.65
GMOY002051-RA	1.05387	1.01603	0.717881	0.929261	1.16089	1.81647	0.56377	1.18038	0.924169	0.695843	0.420376	0.68013	GMOY002051-RA	N/A	N/A	N/A	0.32	0.47	0.75	-0.76	0.17	0.45
GMOY002053-RA	470.553	387.786	480.9	446.413	402.133	356.769	406.353	388.418	371.662	387.99	408.326	389.326	GMOY002053-RA	-0.15	0.38	0.64	-0.21	0.23	0.52	0	0.98	1
GMOY002054-RA	6.02211	5.21563	6.22163	5.81979	5.92054	4.84393	3.63319	4.79922	5.49638	3.59519	5.95533	5.01563	GMOY002054-RA	-0.18	0.46	0.71	-0.28	0.27	0.57	0.06	0.88	0.96
GMOY002056-RA	5.4199	4.74148	3.98823	4.71654	3.01832	2.42197	4.2596	3.23329	4.81541	3.30525	3.92351	4.01473	GMOY002056-RA	-0.19	0.47	0.71	-0.55	0.06	0.21	0.31	0.43	0.72
GMOY002057-RA	17.6147	12.3956	18.1863	16.0655	9.22908	9.82241	7.51694	8.85614	14.0571	17.57	18.3564	16.6612	GMOY002057-RA	0.1	0.62	0.82	-0.86	0	0	0.91	0	0.02
GMOY002060-RA	8.73206	7.99279	11.0075	9.24412	8.9969	8.74599	11.1501	9.631	12.0142	9.85777	10.9298	10.9339	GMOY002060-RA	0.29	0.14	0.36	0.06	0.81	0.94	0.18	0.53	0.79
GMOY002061-RA	13.3239	12.3279	13.0814	12.9111	12.8859	14.8009	13.092	13.5929	14.6408	15.7145	13.1017	14.4857	GMOY002061-RA	0.22	0.23	0.49	0.07	0.7	0.89	0.09	0.68	0.87
GMOY002062-RA	38.9179	39.3543	35.0964	37.7895	34.6526	34.8494	35.0164	34.8395	31.9082	28.8195	33.2097	31.3125	GMOY002062-RA	-0.23	0.1	0.3	-0.12	0.41	0.71	-0.15	0.41	0.7
GMOY002063-RA	8.20513	8.46693	9.01339	8.56182	9.98366	10.0915	8.70712	9.5941	9.24169	7.42232	9.24828	8.63743	GMOY002063-RA	0.05	0.8	0.92	0.16	0.44	0.73	-0.15	0.61	0.84
GMOY002064-RA	11.5173	13.3439	12.1242	12.3285	13.3502	10.7643	14.7207	12.9451	11.8683	17.3381	15.624	14.9435	GMOY002064-RA	0.33	0.11	0.3	0.06	0.75	0.91	0.2	0.47	0.74
GMOY002065-RA	0.451658	1.08377	1.27623	0.937219	0.522401	0.269107	0.751694	0.514401	1.02145	1.27571	0.840753	1.04597	GMOY002065-RA	0.22	0.65	0.84	N/A	N/A	N/A	1.01	0.07	0.26
GMOY002066-RA	165.382	148.883	181.783	165.349	156.894	176.602	152.469	161.988	149.521	119.453	133.61	134.195	GMOY002066-RA	-0.26	0.1	0.29	-0.04	0.83	0.94	-0.27	0.11	0.35
GMOY002067-RA	38.3157	41.8605	48.6564	42.9442	42.8949	34.6476	55.1868	44.2431	52.2885	46.7954	41.7574	46.9471	GMOY002067-RA	0.18	0.24	0.49	0.04	0.84	0.95	0.09	0.68	0.87
GMOY002070-RA	61.5761	51.7499	52.166	55.164	41.7921	57.3871	52.6812	50.6201	72.1338	53.5219	55.6999	60.4519	GMOY002070-RA	0.14	0.37	0.63	-0.13	0.43	0.72	0.26	0.18	0.46
GMOY002071-RA	2.70995	1.96433	2.55246	2.40891	1.10285	0.403661	1.0649	0.857135	1.11873	1.39169	2.38213	1.63085	GMOY002071-RA	-0.54	0.14	0.36	-1.47	0	0	0.9	0.08	0.28
GMOY002072-RA	39.219	49.0405	48.9754	45.745	41.8501	39.6933	52.2427	44.5954	42.2199	37.6915	39.6555	39.8556	GMOY002072-RA	-0.15	0.28	0.54	-0.04	0.8	0.93	-0.16	0.4	0.7
GMOY002073-RA	34.4766	37.5255	34.1392	35.3804	27.8033	27.0453	35.5175	30.122	39.9338	40.8808	41.7574	40.8573	GMOY002073-RA	0.25	0.06	0.22	-0.24	0.15	0.4	0.44	0.02	0.14
GMOY002075-RA	93.6438	88.7335	85.5076	89.295	86.022	87.0562	86.8206	86.6329	106.912	86.4585	90.451	94.6071	GMOY002075-RA	0.13	0.4	0.65	-0.05	0.74	0.91	0.13	0.44	0.72
GMOY002076-RA	32.8958	36.103	35.9738	34.9909	35.3491	33.3693	36.9583	35.2256	38.1341	49.5208	32.7894	40.1481	GMOY002076-RA	-0.03	0.84	0.94	0	0.99	1	0.19	0.37	0.67
GMOY002077-RA	2.18302	1.82886	1.59529	1.86905	3.1344	2.8929	1.62867	2.55199	2.52931	7.36434	2.66238	4.18534	GMOY002077-RA	0.44	0.15	0.37	0.44	0.21	0.5	0.71	0.13	0.38
GMOY002078-RA	6.39849	7.04449	6.54069	6.66122	6.67512	7.2659	7.7675	7.23617	5.93414	16.4683	6.37571	9.59271	GMOY002078-RA	-0.08	0.74	0.89	0.11	0.61	0.84	0.41	0.3	0.6
GMOY002079-RA	2.5594	3.18357	1.91435	2.55244	4.93379	4.30572	2.81885	4.01945	2.72387	6.95843	3.64326	4.44185	GMOY002079-RA	0.38	0.19	0.43	0.64	0.04	0.16	0.14	0.74	0.9
GMOY002080-RA	6.32322	4.53828	4.38705	5.08285	6.03663	5.04576	4.44752	5.17664	3.25891	20.0055	4.83433	9.36624	GMOY002080-RA	-0.34	0.22	0.46	0.02	0.96	0.99	0.85	0.1	0.33
GMOY002081-RA	3.16161	5.3511	4.70611	4.40627	4.12116	3.22929	4.19696	3.84914	4.47493	18.9617	4.20376	9.21347	GMOY002081-RA	-0.03	0.93	0.98	-0.2	0.49	0.76	1.26	0.01	0.1
GMOY002082-RA	17.163	20.2529	18.984	18.8	20.6058	27.0453	25.4949	24.382	30.7408	23.3107	25.643	26.5648	GMOY002082-RA	0.54	0	0.01	0.37	0.03	0.15	0.13	0.57	0.81
GMOY002083-RA	11.7431	14.5631	9.97056	12.0923	11.3767	12.1098	10.649	11.3785	14.2517	10.7276	12.9616	12.6469	GMOY002083-RA	0.1	0.6	0.81	-0.1	0.64	0.86	0.15	0.59	0.83
GMOY002087-RA	24.8412	23.9106	25.5246	24.7588	20.1415	20.1158	19.9825	20.0799	20.1858	20.8753	19.3373	20.1328	GMOY002087-RA	-0.25	0.11	0.31	-0.31	0.05	0.2	0	0.99	1
GMOY002088-RA	121.496	150.034	142.938	138.156	96.47	76.0228	125.22	99.2375	151.321	149.606	120.088	140.338	GMOY002088-RA	0.07	0.67	0.85	-0.48	0.01	0.07	0.5	0.01	0.1
GMOY002090-RA	168.845	166.087	165.83	166.921	139.829	142.896	161.05	147.925	160.854	135.805	134.941	143.867	GMOY002090-RA	-0.17	0.27	0.53	-0.18	0.25	0.55	-0.04	0.81	0.93
GMOY002094-RA	190.6	172.116	178.194	180.303	127.118	96.9459	142.759	122.274	115.667	115.394	113.081	114.714	GMOY002094-RA	-0.6	0	0	-0.57	0	0.01	-0.09	0.6	0.83
GMOY002095-RA	6.02211	5.1479	5.18469	5.45157	4.35334	3.96933	5.82563	4.7161	4.96133	15.9464	3.71333	8.20702	GMOY002095-RA	-0.32	0.17	0.4	-0.21	0.39	0.69	0.8	0.09	0.31
GMOY002096-RA	0.903317	0.948297	1.03694	0.962851	0.754579	0.740045	1.31546	0.936696	0.778248	4.98687	0.980878	2.24867	GMOY002096-RA	-0.13	0.86	0.95	N/A	N/A	N/A	1.26	0.06	0.24
GMOY002097-RA	25.6693	25.604	30.7093	27.3275	26.9327	23.5469	26.7478	25.7424	27.8224	40.4749	28.2353	32.1775	GMOY002097-RA	-0.03	0.87	0.96	-0.09	0.58	0.83	0.32	0.14	0.4
GMOY002098-RA	46.7466	41.9283	43.3121	43.9957	51.3114	52.2741	48.2963	50.6273	44.6033	72.4256	46.3815	54.4702	GMOY002098-RA	0.03	0.81	0.93	0.2	0.18	0.44	0.11	0.63	0.85
GMOY002099-RA	117.732	107.293	141.343	122.123	131.761	112.218	150.339	131.439	121.407	111.219	113.011	115.212	GMOY002099-RA	-0.04	0.82	0.93	0.1	0.57	0.82	-0.19	0.28	0.59
GMOY002100-RA	21.2279	26.6878	25.1258	24.3472	22.2311	17.2901	26.3719	21.9644	26.8009	31.197	20.3883	26.1287	GMOY002100-RA	0.09	0.62	0.82	-0.15	0.42	0.71	0.25	0.32	0.62
GMOY002101-RA	9.40955	8.67014	8.85386	8.97785	9.63539	8.27505	8.01807	8.64284	7.29607	7.42232	8.05722	7.59187	GMOY002101-RA	-0.25	0.2	0.45	-0.06	0.78	0.93	-0.19	0.53	0.78
GMOY002103-RA	86.1915	86.9046	94.84	89.312	59.96	62.5002	83.3127	68.591	115.229	121.946	94.935	110.704	GMOY002103-RA	0.29	0.06	0.21	-0.39	0.02	0.11	0.69	0	0
GMOY002109-RA	40.4987	40.6413	42.9931	41.3777	40.399	38.886	49.6118	42.9656	41.3444	45.6937	39.5154	42.1845	GMOY002109-RA	0.08	0.58	0.8	0.05	0.76	0.92	-0.03	0.89	0.97
GMOY002110-RA	162.898	170.558	185.851	173.102	382.978	344.121	298.736	341.945	228.854	222.728	286.907	246.163	GMOY002110-RA	0.55	0	0.01	0.98	0	0	-0.47	0.01	0.06
GMOY002112-RA	5.72101	10.499	12.7623	9.66078	49.9763	80.1267	10.2731	46.7921	12.3547	11.0755	22.9105	15.4469	GMOY002112-RA	0.71	0.02	0.09	2.27	0	0	-1.6	0	0.02
GMOY002113-RA	4.74241	6.09619	7.4181	6.08557	5.80445	5.85308	7.14109	6.26621	7.9284	27.8917	7.56678	14.4623	GMOY002113-RA	0.37	0.11	0.3	0.04	0.89	0.97	1.21	0.01	0.07
GMOY002113-RC	0.978593	1.1515	1.19647	1.10885	0.870668	0.470938	1.75395	1.03185	1.89698	1.79759	0.77069	1.48842	GMOY002113-RC	0.25	0.6	0.81	-0.1	0.83	0.95	0.54	0.32	0.63
GMOY002113-RD	7.60292	6.97675	8.7741	7.78459	7.54579	8.61143	7.26637	7.80786	7.97704	8.11817	7.35659	7.81727	GMOY002113-RD	-0.07	0.73	0.88	0	1	1	0	1	1
GMOY002114-RA	67.5982	72.206	74.8191	71.5411	84.5128	79.723	79.6795	81.3051	75.3441	69.8162	76.7187	73.9597	GMOY002114-RA	0.09	0.49	0.73	0.18	0.23	0.52	-0.14	0.4	0.7
GMOY002115-RA	17.0125	19.5078	18.5851	18.3685	18.9225	21.1922	19.3561	19.8236	14.5435	107.218	18.4966	46.7526	GMOY002115-RA	-0.11	0.53	0.76	0.1	0.53	0.79	1.24	0.01	0.09
GMOY002116-RA	0.752764	0.948297	0.717881	0.806314	1.27698	1.21098	0.814335	1.10077	1.11873	1.85558	0.980878	1.3184	GMOY002116-RA	N/A	N/A	N/A	N/A	N/A	N/A	0.26	0.6	0.83
GMOY002117-RA	55.8551	71.9351	58.2281	62.0061	74.5292	64.8548	88.7625	76.0488	87.7474	137.313	77.4894	100.85	GMOY002117-RA	0.77	0	0.01	0.29	0.09	0.3	0.41	0.06	0.25
GMOY002119-RA	10.087	12.1924	12.0444	11.4413	11.6089	10.7643	10.3984	10.9239	8.51209	7.13239	7.84703	7.8305	GMOY002119-RA	-0.5	0.01	0.05	-0.07	0.71	0.89	-0.48	0.1	0.32
GMOY002120-RA	38.9932	43.4862	40.5204	40.9999	28.4418	30.14	27.4368	28.6729	34.7293	28.5296	31.8085	31.6891	GMOY002120-RA	-0.35	0.01	0.06	-0.52	0	0	0.14	0.46	0.73
GMOY002121-RA	36.2079	40.3703	37.8084	38.1289	35.2911	30.2746	39.0254	34.8637	39.2042	35.198	35.0314	36.4779	GMOY002121-RA	-0.02	0.9	0.97	-0.13	0.4	0.69	0.07	0.73	0.9
GMOY002123-RA	2.03246	1.49018	2.15364	1.8921	0.696534	1.00915	0.626411	0.777366	1.26465	4.407	1.82163	2.49776	GMOY002123-RA	0.48	0.3	0.56	-1.28	0	0.01	1.68	0	0.02
GMOY002126-RA	3.68854	4.80922	3.03105	3.84294	1.33502	2.8929	1.50339	1.91044	2.43202	2.37746	2.52226	2.44392	GMOY002126-RA	-0.78	0.01	0.05	-1.03	0	0.02	0.36	0.42	0.71
GMOY002127-RA	152.811	155.114	159.13	155.685	123.229	130.517	140.191	131.312	163.043	195.242	148.533	168.939	GMOY002127-RA	0	0.99	1	-0.25	0.1	0.32	0.36	0.03	0.16
GMOY002128-RA	42.0042	45.1796	52.7243	46.636	34.7106	39.4242	34.1394	36.0914	44.3115	37.6915	41.0568	41.0199	GMOY002128-RA	-0.14	0.31	0.57	-0.38	0.02	0.09	0.19	0.34	0.64
GMOY002129-RA	8.20513	4.87695	4.86564	5.98257	5.92054	7.06407	3.1947	5.3931	5.35045	4.05908	5.25471	4.88808	GMOY002129-RA	-0.25	0.35	0.61	-0.16	0.64	0.85	-0.14	0.73	0.9
GMOY002137-RA	171.404	150.576	166.149	162.71	147.085	147.134	156.227	150.149	160.951	142.242	152.246	151.813	GMOY002137-RA	-0.06	0.72	0.87	-0.12	0.43	0.72	0.02	0.92	0.98
GMOY002138-RA	7.22653	4.87695	5.90257	6.00202	6.96534	6.25674	5.57506	6.26572	4.23172	7.82823	5.53496	5.86497	GMOY002138-RA	-0.32	0.2	0.45	0.06	0.82	0.94	-0.1	0.8	0.92
GMOY002139-RA	12.8723	13.9535	11.4861	12.7706	13.2922	14.0609	15.3471	14.2334	11.7224	24.1226	11.5604	15.8018	GMOY002139-RA	-0.11	0.55	0.77	0.15	0.42	0.71	0.15	0.63	0.85
GMOY002140-RA	25.8951	29.9391	30.5498	28.7947	32.3888	27.8526	35.8307	32.0241	39.3502	33.7484	37.2033	36.7673	GMOY002140-RA	0.4	0.01	0.04	0.15	0.37	0.67	0.2	0.32	0.62
GMOY002148-RA	9.10844	10.4313	8.7741	9.43793	8.01015	8.47688	6.89053	7.79252	7.9284	22.7309	6.86615	12.5085	GMOY002148-RA	-0.45	0.03	0.13	-0.28	0.18	0.44	0.68	0.09	0.32
GMOY002149-RA	8.50623	8.73788	7.49786	8.24732	7.25557	5.04576	7.83014	6.71049	5.49638	17.9759	5.88527	9.78586	GMOY002149-RA	-0.53	0.01	0.06	-0.3	0.2	0.47	0.54	0.2	0.49
GMOY002150-RA	8.20513	11.2441	11.3266	10.2586	8.82277	8.4096	7.83014	8.35417	6.61511	25.6882	7.91709	13.4068	GMOY002150-RA	-0.49	0.02	0.1	-0.3	0.16	0.42	0.68	0.11	0.35
GMOY002152-RA	1.95719	1.69339	1.19647	1.61568	1.39307	1.54737	1.44075	1.46039	1.41057	1.73961	1.82163	1.65727	GMOY002152-RA	0.07	0.87	0.95	-0.16	0.71	0.89	0.18	0.72	0.89
GMOY002153-RA	17.163	17.4758	17.4684	17.3691	15.7301	16.5501	9.95994	14.08	9.87402	6.95843	12.0508	9.62775	GMOY002153-RA	-0.82	0	0	-0.31	0.14	0.39	-0.55	0.08	0.28
GMOY002154-RA	3.68854	1.28697	0.717881	1.8978	0.928712	0.336384	1.0649	0.776665	4.86405	18.5558	6.09546	9.83844	GMOY002154-RA	1.46	0	0.01	-1.28	0.02	0.1	3.64	0	0
GMOY002155-RA	107.57	98.3519	98.5889	101.504	99.5464	112.42	95.9036	102.623	94.703	180.339	97.8076	124.283	GMOY002155-RA	-0.09	0.55	0.77	0.01	0.96	0.99	0.28	0.21	0.5
GMOY002156-RA	17.163	18.2886	18.8244	18.092	16.7749	18.4338	17.4769	17.5619	17.1701	27.0799	18.0061	20.752	GMOY002156-RA	-0.05	0.74	0.89	-0.05	0.78	0.92	0.24	0.33	0.63
GMOY002157-RA	18.6685	22.4882	22.4936	21.2168	18.8645	17.7611	18.7297	18.4518	18.9212	18.2659	17.3756	18.1875	GMOY002157-RA	-0.19	0.25	0.5	-0.21	0.22	0.51	-0.02	0.93	0.98
GMOY002158-RA	45.4669	52.9691	61.0996	53.1786	61.7013	35.3203	56.1891	51.0703	39.0583	63.0318	39.3052	47.1318	GMOY002158-RA	-0.53	0	0.01	-0.06	0.75	0.91	-0.12	0.64	0.85
GMOY002159-RA	2.18302	2.23527	1.356	1.92476	2.03156	1.54737	1.94188	1.84027	1.89698	4.8709	2.31207	3.02665	GMOY002159-RA	-0.04	0.96	0.99	-0.07	0.87	0.96	0.71	0.13	0.38
GMOY002160-RA	18.9697	21.4721	20.2602	20.234	16.4846	15.07	21.987	17.8472	23.8825	24.9344	19.2673	22.6947	GMOY002160-RA	0.22	0.21	0.46	-0.19	0.33	0.63	0.35	0.15	0.42
GMOY002162-RA	14.7542	15.5792	13.4802	14.6045	17.1812	13.5226	13.4678	14.7239	8.90121	10.0317	13.6622	10.8651	GMOY002162-RA	-0.39	0.06	0.2	0.01	0.98	1	-0.44	0.11	0.35
GMOY002163-RA	13.1734	11.9214	16.6708	13.9219	15.7301	12.9844	17.6022	15.4389	15.6136	34.9081	13.452	21.3246	GMOY002163-RA	0.21	0.31	0.56	0.15	0.48	0.76	0.47	0.16	0.43
GMOY002164-RA	4.1402	4.40281	3.90846	4.15049	3.36658	1.81647	3.44526	2.87611	3.50212	10.3217	5.39483	6.40621	GMOY002164-RA	0.05	0.84	0.94	-0.53	0.07	0.25	1.15	0.01	0.07
GMOY002165-RA	20.8516	21.0657	18.5054	20.1409	16.949	18.5011	16.9758	17.4753	16.1	12.6411	16.5348	15.092	GMOY002165-RA	-0.38	0.02	0.1	-0.21	0.21	0.5	-0.21	0.41	0.7
GMOY002166-RA	15.3564	14.4277	16.9898	15.5913	10.6802	11.908	12.0897	11.5593	16.3432	13.8589	14.2928	14.8316	GMOY002166-RA	-0.02	0.89	0.97	-0.44	0.01	0.08	0.36	0.15	0.42
GMOY002167-RA	5.19407	5.41884	5.18469	5.26587	4.06312	8.00594	5.57506	5.88137	6.1287	27.0219	6.16552	13.1054	GMOY002167-RA	0.27	0.2	0.45	0.15	0.6	0.84	1.16	0.02	0.12
GMOY002168-RA	110.581	122.195	132.967	121.914	162.234	154.266	145.14	153.88	109.782	400.631	124.992	211.802	GMOY002168-RA	-0.12	0.46	0.71	0.33	0.04	0.16	0.46	0.17	0.45
GMOY002169-RA	27.7017	28.7198	27.9176	28.113	37.3226	38.0114	33.5757	36.3032	24.8553	28.9935	31.318	28.3889	GMOY002169-RA	0.06	0.7	0.87	0.36	0.02	0.09	-0.36	0.07	0.26
GMOY002172-RA	1.80663	1.76112	2.31317	1.96031	1.79938	1.00915	1.69131	1.49995	1.75106	68.0766	2.10188	23.9765	GMOY002172-RA	-0.16	0.63	0.82	-0.38	0.29	0.6	3.99	0	0
GMOY002172-RB	0.602211	1.28697	0.797645	0.89561	0.63849	0.874599	0.56377	0.692286	1.45921	25.4562	0.630565	9.18201	GMOY002172-RB	N/A	N/A	N/A	N/A	N/A	N/A	3.72	0	0
GMOY002173-RA	228.238	202.258	224.617	218.371	215.752	217.237	226.636	219.875	186.099	173.265	186.017	181.793	GMOY002173-RA	-0.22	0.16	0.39	0	0.98	1	-0.27	0.08	0.29
GMOY002174-RA	4.36603	2.37074	3.27035	3.33571	3.48267	2.96018	1.94188	2.79491	1.26465	2.02954	2.38213	1.89211	GMOY002174-RA	-0.78	0.03	0.11	-0.26	0.44	0.73	-0.57	0.19	0.47
GMOY002175-RA	102.376	89.8172	90.772	94.3217	87.0087	91.9001	78.2388	85.7159	65.4215	68.6565	75.2474	69.7751	GMOY002175-RA	-0.39	0.01	0.04	-0.14	0.36	0.66	-0.3	0.09	0.31
GMOY002176-RA	30.3364	32.784	33.8999	32.3401	26.0039	25.9689	29.4413	27.138	26.6063	24.7024	26.2735	25.8608	GMOY002176-RA	-0.28	0.06	0.2	-0.26	0.1	0.3	-0.07	0.73	0.9
GMOY002177-RA	91.6114	89.4786	80.0836	87.0578	128.569	124.462	92.1451	115.059	105.404	81.5876	112.1	99.6973	GMOY002177-RA	0.23	0.13	0.34	0.4	0.02	0.11	-0.21	0.27	0.57
GMOY002179-RA	32.7452	26.2814	29.8319	29.6195	36.9163	42.4517	33.0119	37.46	30.6921	27.1959	32.0887	29.9922	GMOY002179-RA	0.06	0.69	0.86	0.33	0.05	0.19	-0.32	0.11	0.36
GMOY002181-RA	63.5333	62.4521	57.7495	61.245	69.0149	72.7935	62.7038	68.1707	50.1483	45.8676	66.0692	54.0284	GMOY002181-RA	-0.14	0.36	0.62	0.15	0.33	0.63	-0.34	0.06	0.25
GMOY002182-RA	19.4213	19.2369	23.4508	20.703	20.9541	18.9721	23.9289	21.285	19.4562	24.9344	20.8086	21.7331	GMOY002182-RA	0.12	0.5	0.74	0.04	0.85	0.95	0.03	0.9	0.97
GMOY002183-RA	62.4041	60.7587	62.6949	61.9526	65.5903	68.0169	63.2049	65.604	53.5045	45.9836	52.6872	50.7251	GMOY002183-RA	-0.25	0.07	0.23	0.08	0.6	0.84	-0.37	0.03	0.16
GMOY002184-RA	44.94	43.283	46.8218	45.0149	42.3725	42.5189	45.8533	43.5816	30.5462	37.0536	35.732	34.444	GMOY002184-RA	-0.34	0.02	0.11	-0.05	0.72	0.9	-0.34	0.06	0.26
GMOY002185-RA	20.0988	14.4277	16.5113	17.0126	18.7484	20.0485	15.2218	18.0062	17.9483	13.5689	18.1463	16.5545	GMOY002185-RA	0	1	1	0.08	0.71	0.89	-0.12	0.64	0.85
GMOY002186-RA	22.1313	22.8946	19.8614	21.6291	22.8695	21.1922	21.4233	21.8283	19.1157	19.2517	21.4392	19.9355	GMOY002186-RA	-0.07	0.65	0.84	0.01	0.97	1	-0.13	0.56	0.81
GMOY002187-RA	33.1969	39.0156	33.7404	35.3176	43.7075	43.4608	38.0232	41.7305	39.3988	30.2112	37.3434	35.6511	GMOY002187-RA	0.05	0.71	0.87	0.23	0.13	0.37	-0.23	0.25	0.55
GMOY002188-RA	102	93.204	102.976	99.3932	60.8887	56.5798	65.5853	61.0179	84.8777	112.437	89.4701	95.5948	GMOY002188-RA	-0.17	0.25	0.5	-0.71	0	0	0.65	0	0.01
GMOY002189-RA	11.7431	10.7699	9.81104	10.7747	4.8177	5.04576	5.13657	5.00001	5.49638	5.21882	6.93621	5.8838	GMOY002189-RA	-0.84	0	0	-1.11	0	0	0.23	0.49	0.76
GMOY002191-RA	0.602211	0.270942	0.638116	0.503756	0.232178	0.336384	0.313206	0.293923	0.826888	0.637856	0.630565	0.698436	GMOY002191-RA	N/A	N/A	N/A	N/A	N/A	N/A	1.25	0.05	0.21
GMOY002193-RA	5.34462	5.01243	6.38116	5.5794	4.99183	6.12219	6.89053	6.00152	6.76103	7.0744	7.77697	7.20413	GMOY002193-RA	0.41	0.06	0.2	0.1	0.68	0.88	0.26	0.43	0.72
GMOY002194-RA	23.1851	23.5719	25.0461	23.9344	25.4235	29.0636	21.0474	25.1782	32.5891	26.5	28.7257	29.2716	GMOY002194-RA	0.34	0.03	0.11	0.07	0.7	0.89	0.22	0.29	0.59
GMOY002195-RA	4.1402	2.84489	2.95129	3.31213	0.63849	1.54737	0.56377	0.916542	2.09154	1.21772	1.121	1.47676	GMOY002195-RA	-1.09	0	0.01	-1.87	0	0	0.71	0.17	0.44
GMOY002196-RA	51.8654	53.1724	53.2827	52.7735	57.8704	59.4727	60.8246	59.3892	50.2456	48.709	61.7953	53.5833	GMOY002196-RA	0.06	0.64	0.83	0.16	0.26	0.56	-0.15	0.4	0.7
GMOY002197-RA	41.929	47.9567	48.8956	46.2604	47.2482	51.8704	47.4193	48.846	46.6462	79.1521	49.3242	58.3742	GMOY002197-RA	0.04	0.77	0.9	0.07	0.63	0.85	0.26	0.22	0.52
GMOY002198-RA	4.66714	3.86092	3.35011	3.95939	4.17921	4.17116	4.38488	4.24508	3.11299	6.03064	3.78339	4.30901	GMOY002198-RA	-0.29	0.29	0.55	0.09	0.73	0.9	0.02	0.97	1
GMOY002199-RA	10.3881	0.474148	0.0797645	3.64735	0.116089	0.336384	0.375847	0.276107	15.0299	179.585	15.7641	70.1265	GMOY002199-RA	2.21	0.01	0.06	N/A	N/A	N/A	7.96	0	0
GMOY002200-RA	1116.5	996.389	1156.82	1089.9	1297.82	1284.31	1352.86	1311.66	1424.24	3929.95	1309.47	2221.22	GMOY002200-RA	0.38	0.02	0.11	0.26	0.12	0.35	0.76	0.01	0.08
GMOY002201-RA	110.355	92.188	92.5268	98.3567	197.932	265.945	127.412	197.096	144.462	92.6051	146.641	127.903	GMOY002201-RA	0.41	0.02	0.1	1	0	0	-0.62	0.01	0.09
GMOY002202-RA	5.04352	4.74148	2.87152	4.21884	5.22401	6.72768	5.95091	5.96753	5.15589	3.47921	5.88527	4.84013	GMOY002202-RA	0.23	0.42	0.68	0.49	0.07	0.24	-0.3	0.41	0.71
GMOY002204-RA	120.668	107.835	113.345	113.949	84.745	75.8882	95.3398	85.3244	79.284	94.1127	83.725	85.7072	GMOY002204-RA	-0.41	0.01	0.05	-0.42	0.01	0.05	0.01	0.98	1
GMOY002205-RA	6.39849	9.82164	10.4492	8.88976	5.57227	6.18947	10.1479	7.3032	9.24169	9.45186	8.61772	9.10376	GMOY002205-RA	0.08	0.71	0.87	-0.29	0.3	0.61	0.32	0.35	0.65
GMOY002206-RA	29.8095	32.6485	27.9176	30.1252	31.228	27.9872	28.8149	29.3433	17.9483	19.9475	22.9806	20.2921	GMOY002206-RA	-0.53	0	0.01	-0.04	0.78	0.92	-0.53	0.01	0.08
GMOY002208-RA	4.1402	2.37074	3.03105	3.18067	3.71485	2.42197	2.00452	2.71378	2.67523	28.3556	3.22289	11.4179	GMOY002208-RA	-0.07	0.83	0.94	-0.23	0.49	0.77	2.07	0	0.03
GMOY002209-RA	1.2797	1.35471	1.356	1.33014	1.74134	1.14371	0.751694	1.21225	1.70242	7.42232	1.68151	3.60208	GMOY002209-RA	0.13	0.8	0.92	-0.13	0.74	0.91	1.56	0.01	0.09
GMOY002210-RA	2.10774	4.40281	3.11082	3.20712	2.96027	3.16201	3.75847	3.29358	2.23746	4.52298	2.17195	2.97746	GMOY002210-RA	-0.79	0.03	0.12	0.03	0.95	0.99	-0.14	0.74	0.9
GMOY002211-RA	2.93578	3.11583	3.8287	3.29344	3.07636	2.6238	2.443	2.71439	2.38338	12.4672	3.29295	6.04784	GMOY002211-RA	-0.13	0.66	0.84	-0.28	0.31	0.62	1.15	0.03	0.15
GMOY002212-RA	16.1844	17.3403	14.7564	16.0937	18.3421	19.0393	14.7833	17.3882	16.4891	11.8873	16.1144	14.8303	GMOY002212-RA	-0.08	0.65	0.84	0.1	0.57	0.82	-0.23	0.36	0.66
GMOY002213-RA	61.0492	67.1936	64.4497	64.2308	65.3581	70.7752	67.6524	67.9286	73.3012	57.1171	68.7316	66.3833	GMOY002213-RA	0.09	0.53	0.76	0.07	0.62	0.84	-0.03	0.84	0.94
GMOY002214-RA	3.23689	2.57395	2.95129	2.92071	2.84418	3.09473	2.63093	2.85661	3.06435	3.01532	4.83433	3.638	GMOY002214-RA	0.35	0.23	0.48	-0.04	0.93	0.99	0.34	0.36	0.66
GMOY002215-RA	4.96824	6.36713	2.4727	4.60269	2.03156	1.68192	4.38488	2.69945	1.75106	0.637856	3.15282	1.84725	GMOY002215-RA	-1.31	0	0.03	-0.78	0.06	0.23	-0.56	0.34	0.64
GMOY002219-RA	19.346	17.679	18.2661	18.4304	18.8064	21.3268	19.6693	19.9342	16.1486	12.9891	17.7259	15.6212	GMOY002219-RA	-0.2	0.24	0.49	0.11	0.52	0.79	-0.35	0.13	0.39
GMOY002220-RA	46.5208	49.6501	50.8898	49.0202	48.6413	41.1061	47.6699	45.8058	43.5819	105.246	51.8464	66.8915	GMOY002220-RA	-0.01	0.94	0.99	-0.1	0.48	0.76	0.55	0.03	0.18
GMOY002222-RA	7.90402	8.33146	7.81692	8.01747	7.66188	6.99679	7.57958	7.41275	7.49064	46.5055	8.54766	20.8479	GMOY002222-RA	-0.16	0.49	0.73	-0.12	0.57	0.82	1.49	0	0.04
GMOY002223-RA	48.6286	26.4846	24.9663	33.3598	38.0772	37.8768	27.938	34.6307	44.4574	365.897	40.5663	150.307	GMOY002223-RA	0.39	0.08	0.24	0.05	0.85	0.95	2.12	0	0.01
GMOY002224-RA	31.315	31.0906	26.3223	29.576	32.7371	33.1675	23.3651	29.7566	24.0284	17.86	29.7066	23.865	GMOY002224-RA	-0.28	0.12	0.32	0	1	1	-0.32	0.17	0.45
GMOY002225-RA	204.375	250.757	248.626	234.586	293.241	239.707	319.031	283.993	265.48	370.884	261.404	299.256	GMOY002225-RA	0.41	0.04	0.16	0.27	0.13	0.36	0.08	0.69	0.88
GMOY002228-RA	1.43025	0.880561	0.717881	1.00956	1.74134	2.28741	1.62867	1.88581	1.21601	0.405908	0.630565	0.750828	GMOY002228-RA	N/A	N/A	N/A	0.88	0.02	0.1	-1.3	0.01	0.1
GMOY002229-RA	14.5283	21.6076	27.5985	21.2448	28.5579	35.3876	23.6157	29.1871	60.8979	46.0996	52.4069	53.1348	GMOY002229-RA	1.37	0	0	0.45	0.05	0.19	0.86	0	0.01
GMOY002230-RA	63.3075	60.9619	53.2029	59.1574	56.9997	54.2924	64.0819	58.458	28.1628	25.5142	42.9485	32.2085	GMOY002230-RA	-0.84	0	0	-0.02	0.88	0.97	-0.86	0	0
GMOY002231-RA	46.1444	52.6305	55.5959	51.4569	67.1575	64.3166	76.4848	69.3197	73.4958	182.833	67.8908	108.073	GMOY002231-RA	0.59	0	0	0.42	0.01	0.04	0.64	0.02	0.14
GMOY002232-RA	164.479	139.874	129.617	144.657	160.899	152.584	129.667	147.717	123.693	118.061	134.591	125.448	GMOY002232-RA	-0.16	0.32	0.58	0.02	0.89	0.97	-0.24	0.18	0.46
GMOY002233-RA	1.5808	1.08377	1.19647	1.28701	0.406312	0.269107	0.689053	0.454824	0.389124	0.347921	1.19107	0.642704	GMOY002233-RA	-1.02	0.04	0.16	-1.48	0	0.01	0.44	0.53	0.79
GMOY002234-RA	2.40884	2.91263	1.75482	2.35876	1.68329	1.48009	0.814335	1.32591	1.7997	1.44967	2.24201	1.83046	GMOY002234-RA	-0.34	0.32	0.58	-0.84	0.02	0.11	0.46	0.31	0.62
GMOY002237-RA	30.0353	32.1744	30.3105	30.8401	33.4336	26.978	30.5062	30.306	23.4934	24.7024	27.3945	25.1968	GMOY002237-RA	-0.25	0.1	0.29	-0.03	0.85	0.95	-0.27	0.18	0.46
GMOY002238-RA	2.78523	2.98036	3.19058	2.98539	3.42463	3.90206	3.63319	3.65329	3.16163	3.88512	3.64326	3.56334	GMOY002238-RA	0.3	0.27	0.53	0.28	0.28	0.59	-0.04	0.93	0.98
GMOY002239-RA	96.2032	104.177	104.013	101.464	110.343	105.49	107.367	107.733	101.367	96.4322	108.807	102.202	GMOY002239-RA	0.06	0.71	0.87	0.08	0.59	0.83	-0.08	0.63	0.85
GMOY002240-RA	62.63	65.6357	66.4438	64.9032	66.7512	60.9528	64.5204	64.0748	52.2885	52.942	61.8654	55.6987	GMOY002240-RA	-0.18	0.21	0.45	-0.02	0.87	0.96	-0.2	0.23	0.53
GMOY002241-RA	3.08633	3.92866	3.19058	3.40186	4.17921	3.90206	3.31998	3.80041	3.16163	2.02954	4.41395	3.20171	GMOY002241-RA	-0.13	0.72	0.87	0.15	0.6	0.83	-0.25	0.52	0.78
GMOY002242-RA	6.24794	4.67375	6.38116	5.76762	4.87574	4.70938	5.6377	5.07427	6.03142	4.75493	6.79609	5.86081	GMOY002242-RA	0.06	0.81	0.93	-0.19	0.45	0.73	0.21	0.54	0.79
GMOY002243-RA	85.8151	90.6301	76.1751	84.2068	76.851	91.4965	76.1716	81.5064	110.608	91.6193	111.47	104.566	GMOY002243-RA	0.35	0.02	0.09	-0.05	0.73	0.91	0.36	0.04	0.18
GMOY002244-RA	35.3799	35.7643	38.606	36.5834	45.2167	35.3203	42.2828	40.9399	30.7894	35.488	30.9677	32.415	GMOY002244-RA	-0.12	0.43	0.68	0.16	0.32	0.63	-0.34	0.08	0.29
GMOY002245-RA	7.67819	10.0926	10.6087	9.45982	9.57735	8.54416	9.77202	9.29784	8.85257	9.56784	8.2674	8.89594	GMOY002245-RA	-0.04	0.87	0.95	-0.03	0.89	0.97	-0.06	0.84	0.94
GMOY002246-RA	104.032	88.1239	88.5386	93.5648	80.2756	91.6983	92.7089	88.2276	67.8048	66.221	85.6167	73.2142	GMOY002246-RA	-0.31	0.04	0.15	-0.09	0.57	0.82	-0.27	0.12	0.37
GMOY002247-RA	0.301106	0.406413	0.478587	0.395369	1.79938	0.807322	1.0649	1.22387	1.5565	0.75383	1.121	1.14378	GMOY002247-RA	N/A	N/A	N/A	N/A	N/A	N/A	-0.1	0.88	0.96
GMOY002249-RA	319.322	319.305	354.394	331.007	204.433	234.998	278.127	239.186	294.859	239.776	283.614	272.749	GMOY002249-RA	-0.24	0.13	0.34	-0.47	0.01	0.04	0.19	0.3	0.6
GMOY002251-RA	13.625	14.089	14.1183	13.9441	14.279	12.7153	13.969	13.6544	14.0085	20.0055	12.4712	15.495	GMOY002251-RA	0.01	0.96	0.99	-0.04	0.85	0.95	0.18	0.5	0.76
GMOY002253-RA	5.64573	5.01243	4.46681	5.04166	4.64356	3.96933	5.01129	4.5414	2.77251	27.2538	3.99358	11.34	GMOY002253-RA	-0.62	0.02	0.08	-0.16	0.53	0.79	1.32	0.03	0.17
GMOY002254-RA	6.17266	4.40281	5.18469	5.25339	5.45619	6.32402	4.32224	5.36748	6.08006	43.7801	7.1464	19.0022	GMOY002254-RA	0.27	0.26	0.51	0.02	0.94	0.99	1.82	0	0.02
GMOY002255-RA	324.366	281.034	294.81	300.07	306.649	298.238	363.82	322.902	259.837	227.193	252.156	246.395	GMOY002255-RA	-0.24	0.13	0.34	0.1	0.56	0.81	-0.39	0.02	0.11
GMOY002256-RA	8.65679	9.5507	8.5348	8.9141	12.1894	8.88054	12.5909	11.2203	9.63082	8.69804	12.261	10.1966	GMOY002256-RA	0.22	0.25	0.5	0.33	0.12	0.35	-0.14	0.64	0.85
GMOY002257-RA	0.526935	0.880561	0.717881	0.708459	0.928712	1.88375	0.56377	1.12541	1.70242	1.10175	1.26113	1.3551	GMOY002257-RA	0.97	0.02	0.09	N/A	N/A	N/A	0.28	0.59	0.83
GMOY002258-RA	1.05387	1.55792	1.83458	1.48212	1.5672	3.22929	1.94188	2.24612	1.41057	2.31948	3.0127	2.24758	GMOY002258-RA	0.63	0.09	0.28	0.59	0.12	0.36	-0.01	1	1
GMOY002259-RA	13.5498	10.4313	7.17881	10.3866	10.448	1.95103	5.76299	6.05401	7.15015	8.00219	8.61772	7.92335	GMOY002259-RA	-0.35	0.15	0.37	-0.78	0.07	0.24	0.38	0.49	0.76
GMOY002262-RA	45.5422	41.6573	42.9931	43.3975	54.3877	62.6347	51.4284	56.1503	63.1354	99.0416	57.8018	73.3262	GMOY002262-RA	0.82	0	0	0.36	0.02	0.09	0.39	0.08	0.3
GMOY002263-RA	56.7584	51.0726	49.2147	52.3486	48.0028	43.3935	46.0412	45.8125	43.8251	45.2878	55.1394	48.0841	GMOY002263-RA	-0.08	0.59	0.8	-0.2	0.18	0.45	0.07	0.7	0.88
GMOY002264-RA	47.5747	54.1884	48.8159	50.193	60.6565	59.1363	61.0125	60.2684	61.9193	57.1751	55.2795	58.1246	GMOY002264-RA	0.26	0.06	0.21	0.26	0.08	0.27	-0.05	0.77	0.91
GMOY002265-RA	16.5608	20.4561	23.1317	20.0495	17.8197	17.1556	24.8685	19.9479	22.2287	25.5142	20.108	22.617	GMOY002265-RA	0.23	0.22	0.47	-0.01	0.95	0.99	0.18	0.46	0.74
GMOY002266-RA	0.903317	0.609619	0.398823	0.637253	1.21894	1.14371	0.626411	0.996351	1.07009	0.115974	0.350314	0.512126	GMOY002266-RA	N/A	N/A	N/A	N/A	N/A	N/A	-0.9	0.14	0.4
GMOY002267-RA	73.4698	69.4289	69.0761	70.6582	41.4438	33.6384	48.0458	41.0427	50.0997	67.7287	46.5917	54.8067	GMOY002267-RA	-0.31	0.09	0.27	-0.79	0	0	0.42	0.04	0.19
GMOY002268-RA	2.78523	2.57395	3.03105	2.79674	2.37983	2.96018	2.69357	2.67786	1.31329	24.9924	1.33119	9.21228	GMOY002268-RA	-0.96	0	0.02	-0.07	0.86	0.96	1.78	0.03	0.15
GMOY002269-RA	1.65608	1.1515	0.638116	1.14857	0.812623	1.07643	0.626411	0.838488	1.60514	16.8162	0.630565	6.35063	GMOY002269-RA	0.02	1	1	N/A	N/A	N/A	2.91	0	0.01
GMOY002270-RA	263.693	222.308	200.368	228.79	241.117	233.854	149.149	208.04	237.56	194.604	238.213	223.459	GMOY002270-RA	0.01	0.97	1	-0.14	0.48	0.76	0.1	0.63	0.85
GMOY002271-RA	67.4477	61.707	66.045	65.0666	70.0017	76.4937	67.7777	71.4244	63.3299	64.9453	75.948	68.0744	GMOY002271-RA	0.11	0.44	0.69	0.13	0.4	0.7	-0.07	0.68	0.87
GMOY002272-RA	30.8633	23.7752	25.0461	26.5615	16.0203	22.2686	24.9938	21.0942	40.8094	23.5427	29.8467	31.3996	GMOY002272-RA	0.28	0.14	0.36	-0.34	0.09	0.29	0.58	0.02	0.11
GMOY002276-RA	40.6493	37.2545	45.4658	41.1232	43.6495	38.8187	35.8307	39.433	42.3172	39.895	35.1014	39.1046	GMOY002276-RA	-0.03	0.84	0.94	-0.07	0.67	0.88	-0.01	0.95	0.99
GMOY002277-RA	14.9047	13.9535	10.2896	13.0493	69.6534	70.7752	15.2218	51.8835	25.439	26.384	42.5281	31.4504	GMOY002277-RA	1.3	0	0	1.98	0	0	-0.72	0.08	0.3
GMOY002279-RA	0	0	0.319058	0.106353	0.116089	0	0.187923	0.101337	18.2888	34.2123	9.52853	20.6765	GMOY002279-RA	7.66	0	0	N/A	N/A	N/A	7.54	0	0
GMOY002280-RA	15.8833	13.0729	16.5113	15.1558	17.1812	14.9355	17.7901	16.6356	16.0514	15.3665	12.8215	14.7465	GMOY002280-RA	-0.06	0.76	0.9	0.13	0.49	0.76	-0.17	0.51	0.78
GMOY002281-RA	24.9165	28.0425	23.2115	25.3901	34.5945	50.9285	33.9515	39.8249	32.0054	19.1937	31.1079	27.4357	GMOY002281-RA	0.13	0.48	0.72	0.64	0	0.01	-0.54	0.02	0.12
GMOY002282-RA	20.4752	14.7663	18.5054	17.9156	15.4398	16.0792	16.3493	15.9561	19.1157	23.7166	18.0762	20.3028	GMOY002282-RA	0.24	0.24	0.49	-0.17	0.36	0.66	0.35	0.15	0.41
GMOY002283-RA	25.5187	24.8589	26.2425	25.54	23.2178	23.4123	29.2534	25.2945	26.8496	53.29	24.3818	34.8404	GMOY002283-RA	0.12	0.47	0.72	-0.02	0.91	0.98	0.46	0.08	0.3
GMOY002284-RA	61.5008	49.7178	50.7302	53.983	52.8205	54.4942	53.6208	53.6452	56.277	99.5055	52.8273	69.5366	GMOY002284-RA	-0.03	0.86	0.95	-0.02	0.92	0.98	0.37	0.11	0.35
GMOY002285-RA	278.222	256.717	256.124	263.688	281.11	318.152	284.892	294.718	321.125	279.787	332.938	311.283	GMOY002285-RA	0.28	0.07	0.23	0.15	0.34	0.65	0.08	0.63	0.85
GMOY002286-RA	18.6685	20.4561	20.659	19.9279	21.7087	19.0393	21.7991	20.849	26.3145	25.2823	20.6685	24.0884	GMOY002286-RA	0.33	0.05	0.19	0.06	0.72	0.9	0.21	0.36	0.66
GMOY002287-RA	143.176	122.33	123.475	129.66	118.527	107.912	111.877	112.772	134.686	116.902	120.158	123.915	GMOY002287-RA	-0.02	0.9	0.97	-0.21	0.19	0.46	0.14	0.4	0.7
GMOY002288-RA	50.0588	55.7463	58.946	54.917	62.6881	52.1395	66.2117	60.3464	62.8922	64.7134	66.2093	64.6049	GMOY002288-RA	0.25	0.07	0.24	0.13	0.41	0.71	0.1	0.58	0.82
GMOY002289-RA	5.94684	6.97675	7.01928	6.64762	6.32685	9.14965	8.26863	7.91504	7.24743	6.26259	9.94891	7.81964	GMOY002289-RA	0.22	0.35	0.61	0.24	0.29	0.6	-0.02	0.96	0.99
GMOY002290-RA	67.5982	66.1776	58.4674	64.0811	78.8825	91.2946	62.8917	77.6896	61.6275	47.7232	57.5916	55.6474	GMOY002290-RA	-0.16	0.26	0.51	0.27	0.11	0.34	-0.48	0.01	0.09
GMOY002291-RA	53.9732	62.7908	62.5354	59.7664	62.7461	61.7601	59.4464	61.3176	65.9565	62.2779	65.2985	64.511	GMOY002291-RA	0.15	0.29	0.54	0.03	0.84	0.95	0.07	0.67	0.87
GMOY002292-RA	23.2604	22.4882	28.7152	24.8213	21.5345	20.654	18.855	20.3478	19.6508	21.2812	18.7768	19.9029	GMOY002292-RA	-0.27	0.12	0.32	-0.29	0.09	0.29	-0.03	0.89	0.97
GMOY002293-RA	0.301106	0.609619	0.478587	0.463104	1.68329	1.34554	0.438488	1.15577	0.826888	0.75383	0.420376	0.667032	GMOY002293-RA	N/A	N/A	N/A	N/A	N/A	N/A	-0.77	0.19	0.47
GMOY002294-RA	110.732	117.047	119.009	115.596	96.8763	95.0621	127.162	106.367	82.932	81.0077	92.9733	85.6377	GMOY002294-RA	-0.39	0.01	0.05	-0.13	0.45	0.73	-0.31	0.07	0.26
GMOY002300-RA	15.5822	18.7627	17.1494	17.1648	19.3288	17.1556	22.9893	19.8246	21.2559	17.1641	17.866	18.762	GMOY002300-RA	0.17	0.31	0.57	0.2	0.27	0.57	-0.08	0.74	0.9
GMOY002304-RA	2.10774	1.55792	2.63223	2.09929	1.68329	2.35469	2.06716	2.03505	2.48066	1.91357	2.03182	2.14202	GMOY002304-RA	0.07	0.89	0.96	-0.05	0.92	0.98	0.08	0.86	0.95
GMOY002307-RA	122.625	112.034	124.433	119.697	119.92	130.181	118.392	122.831	95.8218	83.4431	121.909	100.391	GMOY002307-RA	-0.22	0.19	0.43	0.03	0.84	0.95	-0.29	0.1	0.32
GMOY002308-RA	19.9482	19.5756	24.727	21.4169	28.2677	36.6659	18.7923	27.9086	18.9698	15.9464	29.8467	21.5876	GMOY002308-RA	0.04	0.84	0.94	0.38	0.1	0.3	-0.37	0.18	0.46
GMOY002310-RA	4.29075	4.1996	5.42399	4.63811	5.10792	5.71853	4.07167	4.96604	4.81541	4.407	5.32477	4.84906	GMOY002310-RA	0.11	0.67	0.85	0.09	0.74	0.91	-0.04	0.93	0.98
GMOY002311-RA	58.1887	66.7872	63.9711	62.9823	55.9549	68.3532	65.6479	63.3187	61.8221	56.8851	63.2667	60.658	GMOY002311-RA	-0.01	0.95	0.99	0	0.99	1	-0.06	0.71	0.89
GMOY002314-RA	174.641	117.657	220.389	170.896	191.605	147.269	107.054	148.643	263.972	352.85	354.938	323.92	GMOY002314-RA	0.97	0	0	-0.21	0.39	0.69	1.12	0	0
GMOY002316-RA	134.895	141.499	157.774	144.723	171.057	144.443	178.653	164.718	185.661	207.361	165.348	186.123	GMOY002316-RA	0.42	0.02	0.08	0.18	0.27	0.57	0.18	0.3	0.61
GMOY002318-RA	25.1423	27.2297	28.1569	26.843	21.6506	23.2105	26.9357	23.9323	41.3931	38.8512	32.2989	37.5144	GMOY002318-RA	0.53	0	0.01	-0.17	0.3	0.61	0.65	0	0.02
GMOY002319-RA	238.626	220.75	224.617	227.998	271.997	253.23	229.016	251.414	232.502	203.36	226.233	220.698	GMOY002319-RA	0	0.98	1	0.13	0.41	0.7	-0.19	0.24	0.54
GMOY002320-RA	32.8205	29.4649	25.6044	29.2966	30.9958	23.0087	21.8618	25.2887	31.1786	16.7002	28.5856	25.4881	GMOY002320-RA	-0.17	0.39	0.65	-0.22	0.24	0.53	0.01	0.97	1
GMOY002321-RA	5.64573	5.28337	6.38116	5.77009	5.04987	5.24759	6.07619	5.45789	5.78822	5.04486	4.1337	4.98893	GMOY002321-RA	-0.15	0.52	0.75	-0.08	0.72	0.9	-0.13	0.72	0.89
GMOY002322-RA	446.841	385.889	454.897	429.209	419.546	354.751	483.715	419.337	431.49	423.884	382.052	412.475	GMOY002322-RA	-0.01	0.96	0.99	-0.04	0.82	0.94	-0.02	0.89	0.97
GMOY002324-RA	1.12915	1.1515	1.51553	1.26539	0.63849	1.21098	0.876976	0.908816	1.89698	3.01532	1.47132	2.12787	GMOY002324-RA	0.82	0.03	0.14	-0.49	0.25	0.55	1.23	0.01	0.08
GMOY002325-RA	0.82804	1.1515	1.27623	1.08526	0.232178	0.874599	0.689053	0.59861	1.16737	1.04376	0.560502	0.923879	GMOY002325-RA	-0.15	0.7	0.87	N/A	N/A	N/A	0.65	0.29	0.6
GMOY002326-RA	7.90402	7.65411	8.7741	8.11074	8.18428	9.95697	10.9622	9.70115	8.94985	10.4376	7.91709	9.10153	GMOY002326-RA	0.22	0.3	0.56	0.25	0.24	0.53	-0.09	0.77	0.91
GMOY002327-RA	223.797	180.583	188.803	197.727	215.868	226.656	181.283	207.936	175.933	155.405	180.201	170.513	GMOY002327-RA	-0.17	0.29	0.55	0.07	0.7	0.89	-0.29	0.09	0.32
GMOY002328-RA	54.5001	64.6196	66.045	61.7216	58.5089	59.0018	55.9385	57.8164	48.5918	45.4037	50.5853	48.1936	GMOY002328-RA	-0.33	0.02	0.08	-0.1	0.51	0.78	-0.26	0.13	0.38
GMOY002329-RA	20.0988	21.6754	21.4567	21.0769	25.3074	25.1615	22.864	24.4443	23.3474	17.3961	24.3118	21.6851	GMOY002329-RA	0.08	0.63	0.83	0.21	0.19	0.47	-0.17	0.45	0.73
GMOY002330-RA	13.3239	11.4473	12.523	12.4314	17.9358	18.703	13.4052	16.6813	14.7381	33.9803	15.9743	21.5642	GMOY002330-RA	0.24	0.17	0.41	0.42	0.03	0.14	0.37	0.24	0.53
GMOY002331-RA	9.93648	10.499	10.6087	10.3481	10.0997	9.35148	9.52145	9.65756	10.1659	17.86	10.3693	12.7984	GMOY002331-RA	-0.11	0.58	0.79	-0.1	0.59	0.83	0.41	0.18	0.46
GMOY002332-RA	37.4124	33.5291	30.3105	33.7506	32.3308	44.7391	36.2692	37.7797	35.0698	34.4442	35.3116	34.9419	GMOY002332-RA	0.04	0.8	0.92	0.15	0.37	0.67	-0.11	0.57	0.81
GMOY002337-RA	3.91437	2.84489	2.79176	3.18367	2.37983	2.42197	2.63093	2.47757	3.01571	2.14552	3.15282	2.77135	GMOY002337-RA	-0.16	0.59	0.8	-0.37	0.21	0.5	0.16	0.68	0.87
GMOY002339-RA	1.50553	1.76112	1.356	1.54088	0.696534	0.874599	1.25282	0.941319	1.41057	1.10175	0.840753	1.11769	GMOY002339-RA	-0.53	0.16	0.39	-0.72	0.06	0.23	0.26	0.63	0.85
GMOY002340-RA	2.10774	4.06413	3.27035	3.1474	1.33502	1.41281	1.62867	1.45884	2.67523	1.68162	1.89169	2.08285	GMOY002340-RA	-0.55	0.09	0.27	-1.12	0	0.01	0.52	0.28	0.58
GMOY002341-RA	3.98965	4.74148	3.19058	3.9739	0.754579	1.00915	0.626411	0.796714	2.18882	3.13129	3.36301	2.89438	GMOY002341-RA	-0.42	0.16	0.39	-2.32	0	0	1.85	0	0
GMOY002342-RA	64.2108	69.7675	70.5118	68.1634	66.4029	70.9098	65.0215	67.4447	65.8106	53.232	68.2411	62.4279	GMOY002342-RA	-0.09	0.54	0.77	-0.02	0.89	0.97	-0.11	0.51	0.77
GMOY002345-RA	37.4876	32.1066	34.0594	34.5512	35.9296	33.9075	25.307	31.7147	30.8381	27.2538	25.0124	27.7014	GMOY002345-RA	-0.27	0.08	0.25	-0.13	0.45	0.74	-0.19	0.34	0.64
GMOY002346-RA	16.1844	17.2725	13.4004	15.6191	14.8014	19.9812	17.1637	17.3154	15.7595	29.0514	15.5539	20.1216	GMOY002346-RA	0	0.99	1	0.14	0.47	0.75	0.22	0.46	0.74
GMOY002347-RA	86.9442	80.4697	78.4883	81.9674	77.1992	76.7628	78.0509	77.3376	90.9577	65.4672	74.5468	76.9906	GMOY002347-RA	-0.05	0.74	0.89	-0.09	0.54	0.8	-0.01	0.97	1
GMOY002348-RA	49.0802	50.3952	53.3625	50.946	84.2226	80.934	76.798	80.6516	55.7906	52.6521	63.9673	57.47	GMOY002348-RA	0.22	0.11	0.3	0.66	0	0	-0.49	0	0.05
GMOY002350-RA	20.7763	18.2208	17.4684	18.8219	15.3818	12.9844	16.5373	14.9678	17.316	13.5109	14.2227	15.0166	GMOY002350-RA	-0.28	0.1	0.29	-0.34	0.07	0.24	0.01	0.99	1
GMOY002353-RA	0.602211	0.677355	0.159529	0.479698	0.290223	0.605491	1.0649	0.653538	1.16737	2.89935	1.121	1.72924	GMOY002353-RA	1.89	0	0	N/A	N/A	N/A	1.4	0.03	0.15
GMOY002354-RA	22.884	23.5042	23.4508	23.2797	22.5793	26.1707	19.9825	22.9108	20.9154	21.3392	23.7513	22.002	GMOY002354-RA	-0.04	0.82	0.93	-0.03	0.86	0.96	-0.06	0.79	0.92
GMOY002355-RA	49.2308	43.4184	42.8335	45.1609	64.1972	62.0965	50.8646	59.0528	71.4529	52.1302	55.6999	59.761	GMOY002355-RA	0.45	0	0.02	0.38	0.01	0.08	0.02	0.93	0.98
GMOY002356-RA	10.9151	9.82164	12.6028	11.1132	6.3849	5.92036	9.70938	7.33821	8.22024	10.3797	8.12728	8.90906	GMOY002356-RA	-0.26	0.21	0.46	-0.6	0.01	0.06	0.28	0.4	0.7
GMOY002358-RA	73.3192	83.0437	88.4588	81.6073	78.7084	75.2828	81.0576	78.3496	78.1653	63.8436	70.5532	70.854	GMOY002358-RA	-0.16	0.26	0.52	-0.06	0.67	0.87	-0.14	0.4	0.69
GMOY002359-RA	49.833	55.6786	53.6815	53.0644	68.5506	67.4786	58.131	64.7201	56.8607	43.1423	59.133	53.0453	GMOY002359-RA	0.04	0.79	0.92	0.28	0.06	0.23	-0.29	0.11	0.36
GMOY002360-RA	1.2797	1.76112	1.75482	1.59855	3.30854	3.56567	2.1298	3.00134	1.07009	0.92779	0.77069	0.922857	GMOY002360-RA	-0.73	0.06	0.21	0.9	0.01	0.04	-1.68	0	0
GMOY002366-RA	24.8412	25.3331	27.3592	25.8445	25.7137	26.978	20.8595	24.5171	31.5677	18.2079	27.3945	25.7234	GMOY002366-RA	0.02	0.91	0.98	-0.08	0.63	0.85	0.07	0.77	0.91
GMOY002368-RA	51.9407	45.9924	56.1542	51.3624	59.6698	63.3075	61.7015	61.5596	74.7118	61.6981	66.8399	67.7499	GMOY002368-RA	0.43	0	0.02	0.26	0.09	0.3	0.14	0.41	0.71
GMOY002369-RA	79.8683	61.978	65.4069	69.0844	65.5903	61.7601	66.9007	64.7504	77.7275	68.8884	76.0881	74.2347	GMOY002369-RA	0.14	0.33	0.59	-0.1	0.53	0.79	0.2	0.28	0.58
GMOY002370-RA	21.3032	23.6397	19.9411	21.628	22.5793	23.5469	20.7969	22.3077	15.4677	14.7287	20.0379	16.7448	GMOY002370-RA	-0.33	0.05	0.19	0.04	0.82	0.94	-0.42	0.08	0.29
GMOY002371-RA	5.49518	5.75752	4.46681	5.23984	2.32178	5.18031	1.87923	3.12711	5.54502	3.71116	5.04452	4.7669	GMOY002371-RA	-0.1	0.69	0.86	-0.76	0.03	0.15	0.61	0.15	0.41
GMOY002372-RA	21.6796	21.8786	25.7639	23.1074	12.1894	20.0485	8.20599	13.4813	16.9269	13.5109	17.1654	15.8677	GMOY002372-RA	-0.5	0	0.02	-0.78	0	0.02	0.24	0.41	0.7
GMOY002373-RA	69.0285	58.9976	60.7008	62.909	74.7614	83.9615	81.1829	79.9686	100.005	82.5154	87.7886	90.1029	GMOY002373-RA	0.56	0	0	0.34	0.03	0.13	0.17	0.31	0.61
GMOY002375-RA	47.8005	55.7463	55.1173	52.888	51.7177	47.6993	59.008	52.8083	65.1783	62.3359	54.2986	60.6043	GMOY002375-RA	0.25	0.1	0.29	-0.01	0.96	0.99	0.2	0.27	0.57
GMOY002376-RA	463.778	379.657	375.93	406.455	601.341	664.964	589.578	618.628	624.593	532.842	546.63	568.021	GMOY002376-RA	0.53	0	0.02	0.6	0	0.01	-0.12	0.46	0.74
GMOY002377-RA	587.081	604.607	480.741	557.476	237.925	274.288	264.784	258.999	271.268	409.735	259.512	313.505	GMOY002377-RA	-0.77	0	0.01	-1.11	0	0	0.28	0.16	0.43
GMOY002378-RA	45.8433	50.0565	48.6564	48.1854	62.3979	59.6745	64.6457	62.2394	53.0668	53.058	58.8527	54.9925	GMOY002378-RA	0.23	0.08	0.25	0.36	0.01	0.07	-0.18	0.3	0.6
GMOY002379-RA	66.0927	68.6838	70.4321	68.4028	71.9752	70.7752	85.5052	76.0852	59.3414	57.581	65.2985	60.7403	GMOY002379-RA	-0.13	0.36	0.62	0.15	0.34	0.64	-0.33	0.06	0.24
GMOY002380-RA	20.3999	20.9303	20.8185	20.7162	18.226	20.0485	23.3651	20.5465	21.5964	19.8895	21.7895	21.0918	GMOY002380-RA	0	1	1	-0.02	0.92	0.98	0.04	0.87	0.95
GMOY002383-RA	29.132	32.8517	30.9486	30.9774	35.2911	38.2805	33.0745	35.5487	36.1885	36.2418	41.1268	37.8524	GMOY002383-RA	0.33	0.02	0.09	0.19	0.21	0.5	0.09	0.7	0.88
GMOY002384-RA	4.96824	4.74148	4.54658	4.7521	2.612	2.8929	4.5728	3.35924	4.76677	3.76915	3.92351	4.15314	GMOY002384-RA	-0.17	0.48	0.73	-0.51	0.07	0.25	0.31	0.41	0.7
GMOY002387-RA	128.497	119.96	133.207	127.221	145.169	140.609	147.269	144.349	141.106	194.43	138.234	157.923	GMOY002387-RA	0.16	0.31	0.57	0.18	0.25	0.55	0.13	0.46	0.74
GMOY002388-RA	383.684	328.923	322.089	344.899	343.972	437.299	302.431	361.234	327.253	284.832	314.231	308.772	GMOY002388-RA	-0.12	0.47	0.72	0.06	0.75	0.91	-0.23	0.21	0.5
GMOY002390-RA	20.1741	19.5078	19.3828	19.6882	13.6985	20.9231	19.4814	18.0343	25.5363	18.9037	24.3118	22.9173	GMOY002390-RA	0.26	0.1	0.29	-0.13	0.49	0.76	0.35	0.12	0.38
GMOY002391-RA	8.73206	8.12826	6.85975	7.90669	7.25557	8.81326	6.51468	7.52784	8.07432	8.98797	8.33747	8.46659	GMOY002391-RA	0.09	0.65	0.84	-0.08	0.75	0.91	0.17	0.59	0.83
GMOY002392-RA	12.4206	18.2886	18.3458	16.3517	16.0203	16.281	16.4746	16.2586	23.6879	20.1794	16.3947	20.0873	GMOY002392-RA	0.31	0.13	0.35	-0.01	0.95	0.99	0.31	0.26	0.56
GMOY002393-RA	4.81769	6.50261	3.74893	5.02308	3.36658	3.90206	3.31998	3.52954	2.77251	1.68162	3.92351	2.79255	GMOY002393-RA	-0.83	0.01	0.06	-0.52	0.06	0.23	-0.34	0.42	0.71
GMOY002394-RA	59.0167	63.0617	60.4615	60.8466	67.2736	67.075	60.5113	64.9533	59.1468	53	60.4642	57.537	GMOY002394-RA	-0.04	0.79	0.91	0.09	0.55	0.81	-0.18	0.28	0.59
GMOY002396-RA	25.2176	28.178	25.7639	26.3865	24.5528	25.4979	25.6829	25.2445	26.4118	22.4409	26.0633	24.972	GMOY002396-RA	-0.04	0.8	0.92	-0.07	0.66	0.87	-0.02	0.94	0.98
GMOY002397-RA	6.85015	8.06052	6.70022	7.20363	7.08143	8.47688	6.95317	7.50383	8.31752	6.49453	8.47759	7.76322	GMOY002397-RA	0.14	0.5	0.74	0.05	0.82	0.94	0.05	0.88	0.96
GMOY002398-RA	0.150553	0.474148	0.0797645	0.234822	0.116089	0.134554	0.250565	0.167069	0.535045	0.695843	0.420376	0.550422	GMOY002398-RA	N/A	N/A	N/A	N/A	N/A	N/A	1.69	0.01	0.1
GMOY002399-RA	0	0	0	0	0	0	0	0	2.43202	2.31948	1.05094	1.93415	GMOY002399-RA	7.95	0	0	N/A	N/A	N/A	8.03	0	0
GMOY002400-RA	256.316	242.561	254.449	251.109	232.526	216.295	246.806	231.876	224.379	222.148	209.277	218.601	GMOY002400-RA	-0.15	0.34	0.6	-0.12	0.45	0.73	-0.08	0.59	0.82
GMOY002401-RA	64.1355	64.01	65.0878	64.4111	65.184	66.6713	59.8223	63.8925	56.8607	120.613	65.5787	81.0174	GMOY002401-RA	-0.1	0.48	0.73	-0.02	0.9	0.98	0.34	0.14	0.4
GMOY002402-RA	5.1188	5.1479	4.38705	4.88458	5.10792	4.30572	2.81885	4.0775	4.96133	7.82823	3.92351	5.57103	GMOY002402-RA	-0.35	0.21	0.46	-0.27	0.33	0.64	0.45	0.26	0.56
GMOY002403-RA	114.872	127.41	141.422	127.902	117.482	99.2333	134.303	117.006	117.613	117.945	105.795	113.784	GMOY002403-RA	-0.12	0.46	0.71	-0.13	0.43	0.72	-0.04	0.82	0.93
GMOY002405-RA	7.15126	6.2994	3.74893	5.7332	4.75965	4.03661	9.33353	6.04326	7.00423	6.26259	6.65596	6.64093	GMOY002405-RA	0.25	0.32	0.58	0.07	0.86	0.96	0.14	0.74	0.9
GMOY002407-RA	11.0656	9.41523	6.93951	9.14012	5.74641	7.2659	6.13883	6.38371	4.71813	5.39278	4.62414	4.91168	GMOY002407-RA	-0.85	0	0	-0.53	0.03	0.13	-0.38	0.29	0.59
GMOY002408-RA	56.0056	52.0208	59.1853	55.7373	44.0558	44.8736	50.7393	46.5563	61.2384	61.5241	53.6681	58.8102	GMOY002408-RA	0.13	0.39	0.65	-0.27	0.08	0.26	0.34	0.06	0.24
GMOY002410-RA	13.7756	16.7307	12.8421	14.4494	15.672	13.3208	9.39617	12.7963	20.2344	17.2221	18.8469	18.7678	GMOY002410-RA	0.41	0.02	0.09	-0.18	0.41	0.7	0.55	0.03	0.17
GMOY002411-RA	18.0663	19.4401	17.0696	18.192	16.4266	17.492	15.4724	16.4636	17.6079	14.9606	19.5475	17.372	GMOY002411-RA	-0.05	0.78	0.91	-0.15	0.39	0.69	0.08	0.74	0.9
GMOY002413-RA	0.752764	2.98036	2.39294	2.04202	1.79938	4.97848	1.75395	2.84394	3.01571	2.26149	3.50314	2.92678	GMOY002413-RA	0.55	0.16	0.39	0.46	0.34	0.65	0.04	0.96	0.99
GMOY002418-RA	61.7266	58.388	48.5766	56.2304	37.7289	41.6443	34.4526	37.942	35.3616	33.1685	42.388	36.9727	GMOY002418-RA	-0.56	0	0	-0.57	0	0	-0.04	0.85	0.95
GMOY002419-RA	97.2571	97.7423	91.5697	95.523	127.234	127.355	116.325	123.638	109.052	93.4749	112.03	104.852	GMOY002419-RA	0.18	0.23	0.48	0.37	0.02	0.09	-0.24	0.14	0.4
GMOY002420-RA	40.1976	57.5074	51.1291	49.6114	85.5576	89.1418	50.0503	74.9166	94.3139	70.0482	86.7377	83.6999	GMOY002420-RA	0.79	0	0	0.59	0.01	0.04	0.16	0.47	0.74
GMOY002421-RA	210.247	218.041	161.603	196.63	200.138	223.561	163.305	195.668	195.292	170.771	214.882	193.648	GMOY002421-RA	0.02	0.91	0.98	-0.01	0.94	0.99	-0.02	0.94	0.98
GMOY002422-RA	20.7763	24.8589	24.4079	23.3477	18.4582	15.4737	25.6202	19.8507	22.6178	26.2101	23.6111	24.1464	GMOY002422-RA	0.07	0.66	0.84	-0.24	0.23	0.53	0.28	0.24	0.53
GMOY002423-RA	27.7017	27.7715	32.4642	29.3125	28.4999	27.9872	29.1281	28.5384	32.6864	50.6806	29.7066	37.6912	GMOY002423-RA	0.15	0.33	0.59	-0.04	0.78	0.93	0.4	0.07	0.27
GMOY002425-RA	3.91437	4.94469	5.26446	4.70784	1.74134	2.75835	3.13206	2.54391	7.05287	6.2046	5.95533	6.40427	GMOY002425-RA	0.49	0.03	0.14	-0.9	0	0.02	1.33	0	0.01
GMOY002426-RA	55.027	64.3487	59.5043	59.6267	58.9152	59.2709	59.697	59.2944	53.7964	45.1138	58.9228	52.611	GMOY002426-RA	-0.14	0.33	0.59	-0.01	0.93	0.98	-0.17	0.31	0.62
GMOY002427-RA	9.93648	11.3796	12.2837	11.1999	11.8411	10.4279	9.64674	10.6386	16.9269	16.4103	13.5922	15.6431	GMOY002427-RA	0.53	0	0.03	-0.08	0.7	0.89	0.56	0.05	0.22
GMOY002428-RA	1.12915	1.08377	1.03694	1.08328	0.580445	1.21098	0.814335	0.868588	1.02145	0.92779	0.980878	0.976706	GMOY002428-RA	-0.1	0.81	0.93	-0.34	0.45	0.74	0.18	0.74	0.9
GMOY002429-RA	62.9311	57.2365	66.8427	62.3367	59.0893	60.6837	60.7619	60.1783	61.4816	53.5219	60.6743	58.5593	GMOY002429-RA	-0.05	0.74	0.89	-0.06	0.7	0.89	-0.04	0.82	0.93
GMOY002430-RA	20.1741	19.7788	22.4138	20.7889	15.672	16.281	16.9758	16.3096	18.4834	19.0777	17.866	18.4757	GMOY002430-RA	-0.12	0.46	0.71	-0.36	0.03	0.15	0.18	0.44	0.72
GMOY002434-RA	136.25	227.049	113.425	158.908	144.763	193.69	127.287	155.247	402.111	345.602	400.689	382.801	GMOY002434-RA	1.31	0	0	-0.04	0.87	0.96	1.3	0	0
GMOY002435-RA	38.6921	45.9247	45.4658	43.3608	46.2615	43.3263	47.0435	45.5438	34.9239	32.2987	43.2988	36.8405	GMOY002435-RA	-0.2	0.19	0.43	0.07	0.67	0.87	-0.31	0.11	0.34
GMOY002436-RA	24.6907	27.8393	24.2484	25.5928	26.5264	29.2654	26.1214	27.3044	20.9154	17.686	25.0124	21.2046	GMOY002436-RA	-0.23	0.15	0.38	0.09	0.59	0.83	-0.37	0.09	0.3
GMOY002437-RA	172.232	184.782	196.3	184.438	140.061	142.761	185.919	156.247	204.144	202.606	191.201	199.317	GMOY002437-RA	0.16	0.31	0.57	-0.25	0.15	0.41	0.35	0.04	0.19
GMOY002438-RA	1.50553	1.1515	0.87741	1.17815	0.812623	1.34554	2.69357	1.61724	1.45921	1.91357	2.03182	1.80153	GMOY002438-RA	0.64	0.07	0.24	0.44	0.33	0.64	0.15	0.78	0.92
GMOY002439-RA	71.4373	69.2257	64.7688	68.4772	71.3948	76.6956	72.2879	73.4594	62.0653	90.9235	86.2472	79.7453	GMOY002439-RA	0.13	0.39	0.65	0.09	0.53	0.79	0.12	0.53	0.78
GMOY002440-RA	49.1555	36.6449	32.6237	39.4747	55.0262	54.8306	39.0254	49.6274	37.4045	77.1226	41.1268	51.8846	GMOY002440-RA	0.02	0.92	0.98	0.32	0.1	0.3	0.06	0.81	0.93
GMOY002441-RA	6.6996	7.65411	8.69433	7.68268	11.725	8.07322	8.95768	9.5853	8.94985	9.39388	9.80878	9.38417	GMOY002441-RA	0.34	0.1	0.28	0.32	0.17	0.44	-0.03	0.92	0.98
GMOY002442-RA	0.451658	0.406413	1.99411	0.950728	1.39307	1.21098	1.31546	1.30651	70.9665	99.3895	30.5474	66.9678	GMOY002442-RA	6.22	0	0	0.48	0.37	0.68	5.67	0	0
GMOY002443-RA	102.903	117.386	122.119	114.136	196.016	197.794	159.86	184.557	142.857	135.225	147.832	141.972	GMOY002443-RA	0.36	0.02	0.09	0.69	0	0	-0.38	0.02	0.14
GMOY002444-RA	301.482	308.738	250.381	286.867	693.052	768.301	487.599	649.651	397.539	341.775	482.662	407.325	GMOY002444-RA	0.55	0	0.01	1.17	0	0	-0.67	0	0.02
GMOY002446-RA	23.0346	19.4401	20.4995	20.9914	24.3787	23.3451	20.2957	22.6732	18.9698	17.3381	22.28	19.5293	GMOY002446-RA	-0.06	0.7	0.87	0.11	0.54	0.8	-0.22	0.35	0.65
GMOY002447-RA	8.35568	11.8537	8.69433	9.63457	10.8543	13.6572	15.4097	13.3071	7.9284	9.04596	9.10816	8.69417	GMOY002447-RA	-0.1	0.65	0.83	0.46	0.03	0.15	-0.61	0.04	0.2
GMOY002448-RA	214.538	197.313	249.503	220.452	245.993	168.259	288.525	234.259	397.15	362.998	279.06	346.403	GMOY002448-RA	0.62	0	0.01	0.08	0.69	0.89	0.56	0.01	0.07
GMOY002449-RA	32.5194	29.6004	38.8453	33.655	23.0437	20.4522	28.2512	23.9157	31.3731	26.442	26.9742	28.2631	GMOY002449-RA	-0.2	0.19	0.43	-0.5	0.01	0.04	0.24	0.26	0.56
GMOY002450-RA	21.1527	15.2405	11.0075	15.8002	13.5244	14.7336	12.2777	13.5119	7.15015	8.35011	10.9298	8.81002	GMOY002450-RA	-0.81	0	0.01	-0.23	0.32	0.62	-0.62	0.05	0.22
GMOY002451-RA	51.7902	50.3952	49.8528	50.6794	52.2981	46.6901	44.7884	47.9255	43.971	45.8097	46.4516	45.4108	GMOY002451-RA	-0.11	0.41	0.67	-0.09	0.56	0.81	-0.08	0.66	0.86
GMOY002452-RA	216.42	203.681	213.29	211.13	203.736	226.857	204.273	211.622	187.46	171.293	177.189	178.647	GMOY002452-RA	-0.2	0.21	0.45	0	0.98	1	-0.24	0.11	0.36
GMOY002453-RA	12.797	14.6309	15.235	14.221	13.4083	12.1098	17.9154	14.4778	14.2517	75.6149	13.5922	34.4863	GMOY002453-RA	0.04	0.84	0.94	0.02	0.93	0.98	1.25	0.01	0.07
GMOY002454-RA	5.94684	7.78958	5.10493	6.28045	7.89406	6.45857	7.32901	7.22721	5.54502	24.7604	7.63684	12.6474	GMOY002454-RA	0.12	0.61	0.82	0.19	0.42	0.71	0.81	0.07	0.28
GMOY002455-RA	93.3427	91.7816	85.029	90.0511	96.7602	92.3038	96.4674	95.1771	89.4499	127.165	99.8394	105.485	GMOY002455-RA	0.14	0.36	0.62	0.07	0.63	0.85	0.15	0.4	0.69
GMOY002456-RA	35.5305	47.889	46.5027	43.3074	36.9163	35.1858	48.5469	40.2163	46.7922	43.8961	41.9676	44.2186	GMOY002456-RA	0.08	0.61	0.81	-0.11	0.53	0.79	0.14	0.51	0.77
GMOY002457-RA	65.0388	59.4717	65.2474	63.2526	51.7757	58.5981	60.5113	56.9617	71.2583	66.511	70.5532	69.4408	GMOY002457-RA	0.18	0.19	0.43	-0.16	0.3	0.61	0.29	0.08	0.29
GMOY002458-RA	6.54905	6.77355	7.65739	6.99333	6.84925	6.45857	6.57732	6.62838	5.25317	24.4705	5.88527	11.8696	GMOY002458-RA	-0.23	0.3	0.56	-0.08	0.7	0.89	0.84	0.08	0.28
GMOY002459-RA	14.0014	12.7343	12.8421	13.1926	12.3054	11.7062	14.1569	12.7228	12.5492	53.29	11.5604	25.7999	GMOY002459-RA	-0.02	0.9	0.97	-0.06	0.75	0.91	1.02	0.02	0.12
GMOY002460-RA	279.125	302.574	274.151	285.283	338.516	371.906	338.889	349.77	204.971	196.112	248.863	216.649	GMOY002460-RA	-0.35	0.03	0.12	0.29	0.07	0.26	-0.69	0	0
GMOY002461-RA	70.3834	82.5018	42.4347	65.1067	49.8022	64.1148	35.1417	49.6862	55.3529	36.7637	81.4129	57.8432	GMOY002461-RA	-0.14	0.58	0.79	-0.4	0.11	0.33	0.22	0.45	0.73
GMOY002464-RA	5.4199	5.75752	5.58352	5.58698	8.24232	6.3913	6.51468	7.04943	7.05287	7.71226	5.88527	6.88347	GMOY002464-RA	0.36	0.12	0.33	0.33	0.14	0.39	-0.03	0.92	0.98
GMOY002465-RA	2.03246	1.42245	1.43576	1.63022	0.928712	1.41281	1.12754	1.15636	1.41057	0.463895	1.33119	1.06855	GMOY002465-RA	-0.57	0.17	0.4	-0.51	0.16	0.43	-0.11	0.87	0.96
GMOY002468-RA	54.5754	45.5182	43.6312	47.9083	46.6678	49.5157	39.2134	45.1323	35.5076	42.9683	39.5855	39.3538	GMOY002468-RA	-0.39	0.01	0.04	-0.09	0.57	0.82	-0.2	0.3	0.6
GMOY002469-RA	1.80663	2.03206	2.07388	1.97086	0.580445	0.403661	1.37811	0.787404	2.0429	3.47921	2.59232	2.70481	GMOY002469-RA	0.32	0.31	0.57	-1.32	0	0.01	1.77	0	0.01
GMOY002470-RA	1.05387	0.677355	0.638116	0.78978	1.5672	2.08558	1.19018	1.61432	1.21601	0.637856	1.121	0.991624	GMOY002470-RA	N/A	N/A	N/A	1.01	0.01	0.07	-0.69	0.15	0.41
GMOY002471-RA	6.54905	6.36713	6.0621	6.32609	9.86757	8.20777	9.8973	9.32421	7.83112	7.59628	8.33747	7.92162	GMOY002471-RA	0.37	0.07	0.22	0.55	0.01	0.05	-0.24	0.43	0.72
GMOY002472-RA	56.9842	57.9138	56.7923	57.2301	55.9549	60.3473	51.1152	55.8058	61.968	50.7385	54.9292	55.8786	GMOY002472-RA	0.01	0.95	0.99	-0.04	0.78	0.92	0	0.99	1
GMOY002475-RA	11.442	5.01243	6.77998	7.74481	12.4215	14.33	9.95994	12.2371	11.3332	8.98797	8.40753	9.57624	GMOY002475-RA	0.35	0.2	0.45	0.65	0.02	0.11	-0.35	0.27	0.57
GMOY002476-RA	60.8233	65.297	72.9048	66.3417	67.0995	70.7752	82.2478	73.3742	86.5314	111.915	80.432	92.9594	GMOY002476-RA	0.52	0	0.02	0.14	0.38	0.68	0.34	0.1	0.34
GMOY002478-RA	30.0353	32.8517	31.9856	31.6242	27.5131	25.6325	29.8172	27.6543	30.7894	31.2549	29.006	30.3501	GMOY002478-RA	-0.01	0.95	0.99	-0.2	0.2	0.48	0.13	0.5	0.77
GMOY002479-RA	14.152	11.5828	11.6456	12.4601	8.88081	15.6755	11.2754	11.9439	13.0843	9.45186	12.4712	11.6691	GMOY002479-RA	-0.06	0.77	0.9	-0.07	0.78	0.92	-0.03	0.92	0.98
GMOY002480-RA	2.8605	3.18357	3.27035	3.10481	5.22401	3.43112	4.07167	4.24227	3.50212	2.26149	3.5732	3.11227	GMOY002480-RA	0.04	0.94	0.99	0.45	0.11	0.33	-0.45	0.35	0.65
GMOY002481-RA	5.26935	4.33507	3.90846	4.50429	5.22401	5.18031	4.19696	4.86709	4.28036	3.42123	3.85345	3.85168	GMOY002481-RA	-0.18	0.47	0.72	0.1	0.69	0.88	-0.34	0.36	0.65
GMOY002482-RA	22.3571	32.3776	31.0284	28.5877	31.4601	29.3327	27.1863	29.3264	28.1142	28.4716	26.2735	27.6198	GMOY002482-RA	0	1	1	0.03	0.86	0.96	-0.09	0.69	0.88
GMOY002483-RA	184.502	165.004	167.825	172.444	172.973	188.308	197.633	186.304	287.708	233.049	250.685	257.147	GMOY002483-RA	0.62	0	0	0.1	0.51	0.78	0.47	0	0.05
GMOY002485-RA	8.50623	6.02846	5.74305	6.75925	5.10792	6.52585	4.69809	5.44395	5.00997	3.65317	5.74515	4.80276	GMOY002485-RA	-0.46	0.07	0.23	-0.32	0.21	0.5	-0.18	0.64	0.85
GMOY002488-RA	29.7342	32.9872	34.2987	32.34	48.6994	42.6535	33.3877	41.5802	36.5776	36.9956	50.235	41.2694	GMOY002488-RA	0.39	0.01	0.06	0.36	0.04	0.16	-0.01	0.96	0.99
GMOY002489-RA	95.0741	102.755	96.9937	98.2742	99.5464	119.618	103.358	107.507	119.266	90.8075	124.081	111.385	GMOY002489-RA	0.22	0.16	0.39	0.12	0.43	0.72	0.05	0.77	0.91
GMOY002497-RA	6.02211	5.96072	6.38116	6.12133	6.73317	7.46773	7.14109	7.11399	5.39909	5.97265	6.37571	5.91582	GMOY002497-RA	-0.01	1	1	0.21	0.33	0.64	-0.27	0.41	0.7
GMOY002499-RA	102.978	82.7728	92.7661	92.839	77.5475	77.3683	69.469	74.795	80.1109	63.1477	80.0817	74.4468	GMOY002499-RA	-0.28	0.06	0.2	-0.32	0.05	0.19	-0.01	0.97	1
GMOY002501-RA	31.2397	26.891	29.4331	29.1879	28.0355	27.9199	31.2579	29.0711	30.3517	32.9945	31.1079	31.4847	GMOY002501-RA	0.16	0.3	0.56	-0.01	0.94	0.99	0.11	0.55	0.8
GMOY002502-RA	32.9711	33.1904	31.9856	32.7157	35.0589	37.0695	29.3787	33.8357	29.6707	169.032	29.4264	76.043	GMOY002502-RA	-0.2	0.17	0.4	0.04	0.79	0.93	1.17	0.01	0.08
GMOY002503-RA	5.19407	6.09619	7.57763	6.2893	7.89406	6.3913	5.01129	6.43221	7.6852	43.4322	7.42665	19.5147	GMOY002503-RA	0.26	0.24	0.49	0.03	0.93	0.99	1.6	0	0.03
GMOY002504-RA	13.3239	14.4954	13.4802	13.7665	13.8146	16.8192	11.4007	14.0115	13.7166	14.6127	13.8724	14.0672	GMOY002504-RA	-0.08	0.66	0.84	0.02	0.93	0.99	0.01	0.99	1
GMOY002505-RA	36.7349	37.1868	36.1333	36.685	21.5926	20.3176	22.3002	21.4035	23.1042	106.928	34.5409	54.8577	GMOY002505-RA	-0.37	0.03	0.12	-0.78	0	0	1.36	0	0.01
GMOY002510-RA	7.00071	9.3475	11.3266	9.22492	8.30037	9.68786	9.20825	9.06549	11.0414	10.9015	10.6495	10.8642	GMOY002510-RA	0.24	0.25	0.5	-0.03	0.9	0.97	0.26	0.39	0.69
GMOY002512-RA	7.75347	6.57034	5.34422	6.55601	10.6802	12.9171	9.08297	10.8934	10.6036	37.1116	8.96803	18.8944	GMOY002512-RA	0.54	0.01	0.07	0.72	0	0.02	0.79	0.07	0.27
GMOY002513-RA	25.7445	23.5042	29.6724	26.307	34.9428	33.9748	33.0119	33.9765	44.1656	204.926	35.9422	95.0112	GMOY002513-RA	0.62	0	0	0.36	0.02	0.11	1.48	0	0.01
GMOY002514-RA	6.92543	10.2958	9.57174	8.93099	6.3849	5.92036	5.38714	5.89747	4.47493	3.65317	4.6942	4.2741	GMOY002514-RA	-1.02	0	0	-0.6	0.01	0.05	-0.46	0.19	0.48
GMOY002515-RA	2.18302	3.92866	1.99411	2.70193	3.42463	4.37299	1.19018	2.99593	0.778248	0.75383	1.54138	1.02449	GMOY002515-RA	-1.42	0	0	0.14	0.76	0.92	-1.56	0	0.04
GMOY002516-RA	15.7328	10.8377	13.56	13.3768	14.337	17.6265	12.7788	14.9141	21.2559	12.7571	18.5666	17.5265	GMOY002516-RA	0.43	0.04	0.16	0.15	0.47	0.75	0.23	0.39	0.69
GMOY002517-RA	0.978593	0.880561	1.19647	1.01854	4.41138	1.14371	4.38488	3.31332	4.0858	3.94311	1.89169	3.30687	GMOY002517-RA	1.76	0	0	1.7	0	0	0	1	1
GMOY002519-RA	33.1216	45.4505	29.7522	36.1081	27.4551	27.4489	28.4391	27.781	25.439	13.105	39.095	25.8797	GMOY002519-RA	-0.46	0.1	0.28	-0.39	0.03	0.14	-0.1	0.73	0.9
GMOY002520-RA	86.7184	93.8136	94.84	91.7907	66.9834	68.5551	92.0198	75.8528	90.8118	98.8677	82.3237	90.6677	GMOY002520-RA	0.03	0.83	0.94	-0.28	0.1	0.32	0.26	0.15	0.41
GMOY002521-RA	23.0346	25.3331	20.4197	22.9291	29.8929	35.1858	18.6671	27.9153	16.6837	13.8589	23.3309	17.9578	GMOY002521-RA	-0.32	0.09	0.27	0.28	0.2	0.48	-0.64	0.01	0.1
GMOY002522-RA	48.7038	46.873	45.3062	46.961	45.3328	44.0663	48.359	45.9194	44.7006	41.0547	45.1204	43.6252	GMOY002522-RA	-0.06	0.64	0.83	-0.04	0.79	0.93	-0.07	0.67	0.87
GMOY002523-RA	17.3888	18.9659	14.916	17.0902	16.891	14.6663	14.5954	15.3842	12.8411	10.6696	13.7323	12.4143	GMOY002523-RA	-0.42	0.02	0.09	-0.16	0.39	0.69	-0.31	0.23	0.53
GMOY002524-RA	7.67819	7.4509	6.22163	7.11691	11.1445	11.8407	7.57958	10.1883	3.93988	25.7462	5.25471	11.6469	GMOY002524-RA	-0.67	0	0.03	0.51	0.03	0.14	0.19	0.7	0.88
GMOY002525-RA	0.752764	1.28697	0.638116	0.892618	1.74134	1.14371	0.438488	1.10784	0.437764	1.91357	0.490439	0.947257	GMOY002525-RA	N/A	N/A	N/A	0.3	0.58	0.82	-0.23	0.74	0.9
GMOY002527-RA	4.81769	6.09619	5.42399	5.44596	5.28205	5.18031	4.5728	5.01172	3.64804	33.8643	3.92351	13.812	GMOY002527-RA	-0.55	0.02	0.1	-0.13	0.61	0.84	1.46	0.02	0.11
GMOY002528-RA	33.6485	20.6593	16.591	23.633	26.6424	27.2471	17.2263	23.7053	21.4018	176.28	24.1016	73.9279	GMOY002528-RA	-0.08	0.73	0.88	0	0.99	1	1.64	0	0.04
GMOY002529-RA	54.8012	65.0261	62.4556	60.761	67.2736	60.3473	61.8895	63.1701	55.7906	71.5558	58.5725	61.973	GMOY002529-RA	-0.14	0.34	0.6	0.05	0.74	0.91	-0.03	0.88	0.96
GMOY002530-RA	7.45236	7.85732	5.98234	7.09734	8.06819	8.34232	8.08071	8.16374	8.85257	11.8873	6.37571	9.03853	GMOY002530-RA	0.01	1	1	0.19	0.38	0.68	0.15	0.65	0.86
GMOY002532-RA	57.737	69.0902	70.113	65.6467	78.5342	61.8274	74.355	71.5722	68.9722	69.4103	65.1584	67.847	GMOY002532-RA	0.1	0.51	0.75	0.12	0.47	0.75	-0.08	0.65	0.86
GMOY002533-RA	34.4766	32.8517	34.1392	33.8225	44.2299	40.2315	38.7122	41.0579	35.7508	33.2265	39.4453	36.1409	GMOY002533-RA	0.14	0.32	0.58	0.27	0.07	0.24	-0.18	0.31	0.62
GMOY002534-RA	4.59186	3.52224	3.66917	3.92776	1.68329	1.88375	1.19018	1.58574	2.86979	3.47921	3.29295	3.21398	GMOY002534-RA	-0.24	0.38	0.64	-1.31	0	0	1.02	0.01	0.07
GMOY002535-RA	13.7756	17.0016	10.2099	13.6623	28.3838	27.3144	24.6806	26.7929	18.6779	26.1521	23.2608	22.697	GMOY002535-RA	0.78	0	0	0.96	0	0	-0.24	0.34	0.64
GMOY002536-RA	47.1983	50.5984	47.1408	48.3125	47.7706	39.0878	48.9854	45.2813	44.506	41.1127	46.5217	44.0468	GMOY002536-RA	-0.09	0.49	0.73	-0.1	0.51	0.78	-0.04	0.83	0.94
GMOY002538-RA	89.052	79.115	87.5017	85.2229	154.456	156.217	126.911	145.861	132.789	116.09	128.495	125.791	GMOY002538-RA	0.61	0	0	0.77	0	0	-0.21	0.21	0.5
GMOY002540-RA	5.19407	7.58637	7.25857	6.67967	9.46126	8.00594	8.01807	8.49509	7.29607	39.0832	7.07634	17.8185	GMOY002540-RA	0.15	0.51	0.74	0.34	0.13	0.38	1.07	0.03	0.17
GMOY002541-RA	5.4199	6.23166	5.26446	5.63867	4.70161	3.83478	4.76073	4.43237	7.19879	30.0952	5.53496	14.2763	GMOY002541-RA	0.15	0.53	0.76	-0.35	0.14	0.39	1.69	0	0.02
GMOY002542-RA	4.81769	7.2477	6.38116	6.14885	5.74641	6.59313	3.88375	5.40776	3.01571	3.82714	4.41395	3.75227	GMOY002542-RA	-0.67	0.01	0.06	-0.19	0.49	0.77	-0.53	0.15	0.42
GMOY002545-RA	20.3999	26.2814	20.8983	22.5265	25.5976	28.3908	28.6896	27.5594	24.758	20.6433	25.0124	23.4712	GMOY002545-RA	0.1	0.54	0.77	0.28	0.1	0.3	-0.23	0.28	0.59
GMOY002548-RA	88.2992	94.0168	80.8015	87.7058	108.95	92.7747	73.3528	91.6924	70.8692	86.2265	83.3046	80.1334	GMOY002548-RA	-0.34	0.04	0.16	0.06	0.75	0.91	-0.19	0.31	0.62
GMOY002549-RA	0.978593	1.42245	1.83458	1.41187	1.0448	1.48009	1.94188	1.48892	1.60514	2.55142	0.980878	1.71248	GMOY002549-RA	-0.13	0.75	0.89	0.07	0.9	0.98	0.21	0.7	0.88
GMOY002550-RA	15.2058	16.8661	20.34	17.4706	19.3288	17.021	22.4255	19.5918	20.8181	42.1565	21.159	28.0445	GMOY002550-RA	0.31	0.07	0.24	0.16	0.39	0.69	0.52	0.07	0.27
GMOY002551-RA	2.10774	1.55792	1.27623	1.6473	0.986757	1.41281	1.62867	1.34275	3.06435	5.85668	1.40125	3.44076	GMOY002551-RA	0.54	0.14	0.36	-0.31	0.43	0.72	1.36	0.01	0.07
GMOY002552-RA	34.7777	38.4738	43.711	38.9875	44.4041	52.8123	36.3319	44.5161	31.6163	27.1959	39.7256	32.8459	GMOY002552-RA	-0.21	0.19	0.43	0.19	0.29	0.6	-0.44	0.04	0.19
GMOY002553-RA	83.7074	102.484	95.8769	94.0227	108.021	109.325	112.316	109.887	93.9248	88.0241	104.534	95.4942	GMOY002553-RA	0.07	0.66	0.84	0.22	0.16	0.42	-0.2	0.22	0.52
GMOY002554-RA	28.605	31.4293	33.4213	31.1519	30.5895	24.3542	30.3183	28.4207	23.9311	25.1083	27.1843	25.4079	GMOY002554-RA	-0.25	0.11	0.3	-0.14	0.4	0.7	-0.16	0.43	0.72
GMOY002555-RA	33.1216	35.6966	26.0032	31.6071	33.898	33.7057	29.8798	32.4945	24.6607	26.9639	27.4646	26.3631	GMOY002555-RA	-0.22	0.2	0.44	0.03	0.85	0.95	-0.3	0.15	0.41
GMOY002560-RA	0.376382	0.541884	0.478587	0.465618	3.1344	1.61464	1.37811	2.04238	0.826888	2.2035	1.61144	1.54728	GMOY002560-RA	N/A	N/A	N/A	2.11	0	0	-0.41	0.45	0.73
GMOY002563-RA	62.3289	68.2774	70.2725	66.9596	76.6768	67.2768	59.0706	67.6747	44.2142	41.2287	49.6044	45.0158	GMOY002563-RA	-0.53	0	0	0.01	0.96	0.99	-0.59	0	0.02
GMOY002564-RA	8.65679	11.2441	8.21575	9.37221	6.32685	7.06407	5.95091	6.44728	7.97704	8.06018	7.7069	7.91471	GMOY002564-RA	-0.2	0.35	0.61	-0.55	0.01	0.07	0.3	0.34	0.64
GMOY002565-RA	20.3999	18.8305	21.2971	20.1758	26.8746	27.3144	30.0677	28.0856	22.5205	18.4398	22.9105	21.2903	GMOY002565-RA	0.12	0.47	0.72	0.47	0	0.03	-0.4	0.06	0.24
GMOY002566-RA	28.8309	27.2974	27.2795	27.8026	30.3573	29.7364	32.636	30.9099	29.4275	32.2987	25.5028	29.0763	GMOY002566-RA	0.08	0.62	0.82	0.15	0.34	0.65	-0.09	0.66	0.86
GMOY002567-RA	4.89297	6.84128	5.42399	5.71941	5.51423	5.78581	6.95317	6.0844	6.27462	56.3053	5.11458	22.5648	GMOY002567-RA	0.18	0.47	0.72	0.08	0.74	0.91	1.89	0	0.03
GMOY002568-RA	13.7756	12.5311	16.9101	14.4056	5.51423	5.5167	5.3245	5.45181	10.1172	126.875	12.8215	49.938	GMOY002568-RA	-0.21	0.32	0.58	-1.4	0	0	3.19	0	0
GMOY002569-RA	0.82804	1.01603	0.239294	0.694455	0.754579	0.403661	0.375847	0.511362	1.99426	1.39169	1.61144	1.6658	GMOY002569-RA	1.27	0	0.02	N/A	N/A	N/A	1.68	0.01	0.06
GMOY002572-RA	4.96824	4.40281	6.0621	5.14438	4.93379	5.11304	5.95091	5.33258	6.90695	6.08862	4.97446	5.99001	GMOY002572-RA	0.27	0.28	0.54	0.05	0.85	0.95	0.17	0.65	0.86
GMOY002573-RA	1.88191	1.1515	1.03694	1.35678	1.45111	1.68192	1.50339	1.54547	1.75106	1.62363	1.68151	1.6854	GMOY002573-RA	0.36	0.34	0.6	0.18	0.66	0.87	0.13	0.8	0.92
GMOY002574-RA	6.85015	13.2762	11.4063	10.5109	6.61708	6.3913	7.4543	6.82089	9.58218	14.9026	9.73872	11.4078	GMOY002574-RA	0.07	0.77	0.9	-0.63	0.01	0.07	0.74	0.03	0.15
GMOY002575-RA	20.4752	21.2012	20.659	20.7785	19.2708	19.9139	20.2331	19.8059	25.8767	21.8611	21.8596	23.1991	GMOY002575-RA	0.19	0.23	0.48	-0.08	0.64	0.86	0.23	0.3	0.6
GMOY002576-RA	32.0677	28.9908	25.8437	28.9674	26.9327	26.1707	26.184	26.4291	28.7952	45.5197	28.2353	34.1834	GMOY002576-RA	-0.11	0.49	0.73	-0.14	0.39	0.69	0.37	0.09	0.31
GMOY002578-RA	17.8405	24.1816	16.272	19.4313	17.1812	18.1647	16.3493	17.2318	14.3976	10.5536	18.3564	14.4359	GMOY002578-RA	-0.41	0.06	0.21	-0.18	0.35	0.65	-0.26	0.33	0.63
GMOY002579-RA	1.73136	1.21924	0.717881	1.22283	1.33502	1.34554	1.44075	1.37377	2.14018	1.50766	1.47132	1.70639	GMOY002579-RA	0.53	0.17	0.4	0.15	0.74	0.91	0.32	0.52	0.78
GMOY002582-RA	123.303	133.371	129.219	128.631	241.523	233.114	171.511	215.383	146.505	147.403	176.278	156.729	GMOY002582-RA	0.26	0.1	0.29	0.74	0	0	-0.46	0.01	0.08
GMOY002586-RA	2.63467	1.89659	1.51553	2.0156	1.10285	0.941875	0.876976	0.973899	4.03716	2.08753	5.11458	3.74642	GMOY002586-RA	0.91	0.01	0.05	-1.05	0	0.03	1.93	0	0
GMOY002587-RA	264.597	259.698	269.445	264.58	231.772	216.362	251.88	233.338	247.58	219.77	215.023	227.458	GMOY002587-RA	-0.17	0.28	0.53	-0.19	0.24	0.54	-0.04	0.82	0.93
GMOY002588-RA	471.757	415.625	420.12	435.834	485.542	487.488	482.713	485.248	433.192	395.761	436.701	421.885	GMOY002588-RA	0	0.99	1	0.15	0.37	0.67	-0.2	0.2	0.5
GMOY002589-RA	63.6086	70.7836	67.9594	67.4505	68.2604	71.8516	76.798	72.3033	96.3082	86.2845	77.5595	86.7174	GMOY002589-RA	0.41	0.01	0.03	0.09	0.53	0.79	0.26	0.11	0.36
GMOY002590-RA	12.7217	11.6505	10.5289	11.6337	8.01015	8.34232	6.7026	7.68502	13.7166	12.1772	17.7959	14.5633	GMOY002590-RA	0.35	0.08	0.24	-0.61	0	0.02	0.92	0	0.03
GMOY002592-RA	2.93578	2.57395	2.07388	2.52787	3.19245	4.10389	3.57055	3.62229	2.77251	3.01532	2.94264	2.91015	GMOY002592-RA	0.25	0.4	0.66	0.51	0.07	0.25	-0.31	0.39	0.69
GMOY002593-RA	35.6057	39.6253	48.3373	41.1894	32.1567	41.4425	35.0164	36.2052	21.9369	23.0788	33.5601	26.1919	GMOY002593-RA	-0.61	0	0.01	-0.19	0.26	0.57	-0.47	0.04	0.18
GMOY002594-RA	77.0078	76.4734	75.1382	76.2064	84.2226	81.5395	72.4758	79.4126	74.8577	67.4968	84.1454	75.4999	GMOY002594-RA	0.03	0.84	0.94	0.05	0.73	0.9	-0.07	0.67	0.87
GMOY002595-RA	15.0553	20.2529	16.4315	17.2466	11.4348	11.7734	13.7184	12.3089	14.4462	12.9311	9.66866	12.3487	GMOY002595-RA	-0.43	0.04	0.15	-0.49	0.01	0.05	0.01	0.99	1
GMOY002596-RA	1.2797	1.21924	0.558352	1.0191	1.74134	1.41281	1.0649	1.40635	0.583686	8.81401	1.121	3.50623	GMOY002596-RA	-0.04	1	1	0.45	0.27	0.58	1.31	0.07	0.28
GMOY002597-RA	6.47377	7.11223	6.14187	6.57595	7.31361	7.93866	7.70486	7.65238	7.29607	48.2451	7.35659	20.9659	GMOY002597-RA	0.18	0.38	0.64	0.21	0.32	0.63	1.45	0.01	0.06
GMOY002598-RA	13.2486	9.48297	4.70611	9.14591	0.0580445	0.134554	1.44075	0.544448	4.81541	6.03064	7.7069	6.18432	GMOY002598-RA	-0.54	0.1	0.28	-4.06	0	0	3.49	0	0
GMOY002601-RA	116.754	23.8429	444.368	194.988	0.348267	0.0672768	0.125282	0.180275	0.486405	1.85558	0.490439	0.944142	GMOY002601-RA	-7.59	0	0	-9.99	0	0	2.32	0.01	0.07
GMOY002602-RA	12.9475	12.802	11.9647	12.5714	7.66188	8.94782	9.02032	8.54334	14.3976	11.1915	11.2801	12.2897	GMOY002602-RA	0.01	0.96	0.99	-0.57	0	0.02	0.53	0.06	0.25
GMOY002603-RA	246.982	248.521	248.227	247.91	247.676	245.157	236.596	243.143	219.904	214.552	235.761	223.405	GMOY002603-RA	-0.1	0.5	0.74	-0.03	0.83	0.94	-0.12	0.43	0.72
GMOY002604-RA	82.5782	66.1098	71.3095	73.3325	93.1034	89.68	101.604	94.7958	77.1925	153.607	82.674	104.491	GMOY002604-RA	0.16	0.28	0.54	0.36	0.03	0.12	0.14	0.54	0.79
GMOY002605-RA	1046.79	987.041	737.742	923.859	1030.35	1355.43	739.667	1041.81	761.759	1253.91	834.027	949.898	GMOY002605-RA	-0.25	0.17	0.41	0.17	0.46	0.75	-0.13	0.57	0.81
GMOY002606-RA	17.8405	14.6986	12.523	15.0207	12.4796	14.1954	12.9041	13.193	13.1329	8.98797	12.5412	11.554	GMOY002606-RA	-0.34	0.09	0.27	-0.2	0.32	0.62	-0.19	0.47	0.75
GMOY002608-RA	58.0381	48.9728	54.3994	53.8034	50.0344	43.3263	53.3076	48.8894	53.1154	52.0722	56.4005	53.8627	GMOY002608-RA	0.05	0.73	0.88	-0.14	0.35	0.66	0.14	0.44	0.72
GMOY002609-RA	83.8579	83.8565	78.6478	82.1207	73.6585	68.0841	75.7958	72.5128	80.6459	77.5865	75.3875	77.8733	GMOY002609-RA	-0.04	0.76	0.9	-0.19	0.21	0.5	0.1	0.53	0.78
GMOY002610-RA	19.5719	19.1691	18.9042	19.2151	19.561	17.9629	19.2935	18.9391	18.6779	21.6871	22.5602	20.9751	GMOY002610-RA	0.1	0.52	0.76	-0.03	0.87	0.96	0.15	0.52	0.78
GMOY002613-RA	2.25829	1.21924	1.67505	1.71753	13.5244	14.1954	7.7675	11.8291	23.7852	31.4869	15.8342	23.7021	GMOY002613-RA	3.81	0	0	2.78	0	0	1	0	0.04
GMOY002614-RA	74.5236	74.5768	80.8812	76.6605	67.9701	65.9986	66.2743	66.7477	70.4314	59.7845	67.9609	66.0589	GMOY002614-RA	-0.17	0.21	0.46	-0.21	0.16	0.42	-0.01	0.93	0.98
GMOY002615-RA	302.611	272.026	261.548	278.728	238.563	271.933	240.041	250.179	311.299	245.922	315.633	290.951	GMOY002615-RA	0.08	0.62	0.82	-0.16	0.32	0.63	0.22	0.2	0.49
GMOY002616-RA	7.37709	5.48657	5.50375	6.12247	5.97859	5.85308	5.3245	5.71872	5.6423	5.91466	7.42665	6.32787	GMOY002616-RA	-0.02	0.97	0.99	-0.1	0.67	0.87	0.14	0.68	0.87
GMOY002617-RA	78.9649	53.9852	62.3759	65.1087	49.7442	48.6411	46.3544	48.2466	46.7922	46.0996	48.2032	47.0316	GMOY002617-RA	-0.42	0.01	0.05	-0.44	0.01	0.06	-0.04	0.85	0.94
GMOY002618-RA	399.266	575.548	474.838	483.218	390.698	362.622	588.075	447.132	493.117	392.339	488.548	458.001	GMOY002618-RA	-0.04	0.84	0.94	-0.12	0.59	0.83	0.03	0.87	0.96
GMOY002619-RA	31.9925	33.5291	30.5498	32.0238	35.233	35.5222	36.5198	35.7583	24.4175	23.8326	37.3434	28.5312	GMOY002619-RA	-0.13	0.46	0.71	0.15	0.31	0.62	-0.33	0.12	0.37
GMOY002620-RA	29.7342	26.8232	26.0032	27.5202	26.4683	28.8618	28.5017	27.9439	27.0441	25.4562	26.2735	26.258	GMOY002620-RA	-0.02	0.89	0.97	0.02	0.93	0.99	-0.09	0.65	0.86
GMOY002622-RA	45.1658	45.9247	52.8839	47.9915	20.1415	22.5377	20.1078	20.929	34.5347	50.5646	46.3815	43.827	GMOY002622-RA	-0.08	0.67	0.84	-1.2	0	0	1.07	0	0
GMOY002623-RA	21.0021	21.0657	19.8614	20.6431	31.286	23.4796	19.9825	24.916	19.0671	68.7145	22.9806	36.9207	GMOY002623-RA	-0.07	0.69	0.86	0.27	0.16	0.42	0.57	0.11	0.36
GMOY002624-RA	2.93578	3.31904	2.39294	2.88258	2.96027	3.02746	3.06942	3.01905	2.09154	6.32057	3.0127	3.80827	GMOY002624-RA	-0.29	0.34	0.6	0.05	0.87	0.96	0.33	0.45	0.73
GMOY002625-RA	24.6154	24.1816	22.6531	23.8167	15.5559	13.4554	23.1772	17.3962	19.0671	21.4552	18.8469	19.7897	GMOY002625-RA	-0.22	0.18	0.41	-0.46	0.03	0.13	0.19	0.45	0.73
GMOY002627-RA	16.0339	18.9659	19.303	18.1009	16.949	22.9414	14.9086	18.2663	10.6523	9.62583	15.5539	11.944	GMOY002627-RA	-0.57	0	0.03	0.01	0.98	1	-0.62	0.02	0.14
GMOY002628-RA	13.5498	17.679	16.8303	16.0197	13.8146	13.3208	24.43	17.1885	15.7109	16.2943	11.0699	14.3584	GMOY002628-RA	-0.1	0.63	0.83	0.1	0.69	0.89	-0.26	0.39	0.69
GMOY002629-RA	126.54	124.295	129.298	126.711	131.703	143.434	136.871	137.336	119.023	108.03	135.852	120.968	GMOY002629-RA	-0.02	0.87	0.96	0.11	0.47	0.75	-0.18	0.27	0.57
GMOY002632-RA	64.813	63.7391	60.7806	63.1109	50.847	54.9652	49.7371	51.8497	64.8378	42.3304	58.4323	55.2002	GMOY002632-RA	-0.16	0.31	0.57	-0.29	0.05	0.19	0.09	0.63	0.85
GMOY002633-RA	17.0125	15.9178	16.5113	16.4805	12.1894	14.0609	12.5909	12.947	15.9541	12.4092	15.0635	14.4756	GMOY002633-RA	-0.14	0.39	0.65	-0.36	0.04	0.17	0.16	0.52	0.78
GMOY002634-RA	257.521	206.322	196.779	220.207	92.9293	108.383	91.7693	97.6938	101.999	109.827	144.469	118.765	GMOY002634-RA	-0.88	0	0	-1.18	0	0	0.28	0.14	0.41
GMOY002635-RA	12.7217	12.3279	13.7993	12.9496	16.5427	12.5135	16.0361	15.0308	17.0242	18.3818	16.5348	17.3136	GMOY002635-RA	0.44	0.01	0.06	0.21	0.26	0.57	0.2	0.43	0.72
GMOY002636-RA	64.1355	69.2257	60.7806	64.7139	64.6036	53.6196	55.6253	57.9495	62.6003	60.2484	54.9993	59.2827	GMOY002636-RA	-0.08	0.59	0.8	-0.17	0.28	0.59	0.03	0.86	0.95
GMOY002637-RA	11.8937	9.95712	9.01339	10.2881	9.69344	9.95697	7.83014	9.16018	10.8955	8.00219	11.21	10.0359	GMOY002637-RA	0	1	1	-0.17	0.42	0.72	0.13	0.66	0.87
GMOY002638-RA	0.903317	1.01603	0.87741	0.932253	1.79938	2.0183	1.87923	1.89897	1.84834	0.92779	1.75157	1.50923	GMOY002638-RA	0.72	0.07	0.22	1.01	0.01	0.03	-0.33	0.5	0.77
GMOY002640-RA	7.00071	8.06052	7.73716	7.59946	7.02339	7.2659	9.45881	7.91603	6.42054	49.1149	6.65596	20.7305	GMOY002640-RA	-0.23	0.27	0.52	0.05	0.83	0.95	1.39	0.01	0.1
GMOY002641-RA	3.31216	4.74148	4.14775	4.06713	4.52747	3.16201	5.38714	4.35887	3.93988	31.2549	4.1337	13.1095	GMOY002641-RA	-0.02	0.95	0.99	0.09	0.76	0.92	1.59	0.01	0.07
GMOY002642-RA	132.637	131.136	130.894	131.555	95.0769	117.734	87.5097	100.107	80.1595	114.408	81.553	92.0402	GMOY002642-RA	-0.51	0	0.03	-0.4	0.02	0.08	-0.12	0.52	0.78
GMOY002643-RA	0.82804	0.541884	0.797645	0.722523	0.406312	0.807322	0.876976	0.69687	0.97281	0.579869	0.350314	0.634331	GMOY002643-RA	N/A	N/A	N/A	N/A	N/A	N/A	-0.09	0.87	0.96
GMOY002646-RA	121.346	84.1952	84.0718	96.5375	89.2144	92.7074	70.0328	83.9849	68.3885	47.2593	63.2667	59.6382	GMOY002646-RA	-0.66	0	0	-0.21	0.28	0.58	-0.49	0.02	0.11
GMOY002648-RA	0.978593	1.42245	1.59529	1.33211	0.580445	0.134554	1.0649	0.593299	0.924169	1.10175	1.47132	1.16575	GMOY002648-RA	-0.17	0.74	0.89	-1.15	0.02	0.09	0.94	0.1	0.32
GMOY002649-RA	4.59186	3.99639	4.54658	4.37828	2.20569	0.874599	2.19244	1.75758	2.52931	2.72538	4.20376	3.15282	GMOY002649-RA	-0.44	0.12	0.32	-1.31	0	0	0.83	0.09	0.31
GMOY002651-RA	3.98965	2.70942	2.95129	3.21679	1.79938	1.7492	1.37811	1.64223	2.18882	3.71116	2.4522	2.78406	GMOY002651-RA	-0.15	0.67	0.85	-0.97	0	0.02	0.76	0.08	0.29
GMOY002653-RA	5.49518	3.45451	3.66917	4.20628	1.91547	3.63295	2.88149	2.80997	4.47493	3.5372	2.66238	3.55817	GMOY002653-RA	-0.18	0.54	0.77	-0.59	0.07	0.24	0.35	0.41	0.71
GMOY002655-RA	27.0242	32.7162	29.5926	29.7777	34.7106	36.1276	35.5802	35.4728	33.8051	32.7626	29.9869	32.1849	GMOY002655-RA	0.16	0.3	0.56	0.25	0.11	0.33	-0.14	0.46	0.74
GMOY002656-RA	15.5822	16.4597	16.0327	16.0249	14.9174	14.3972	16.9758	15.4301	14.0085	17.1061	16.745	15.9532	GMOY002656-RA	0.04	0.81	0.93	-0.06	0.73	0.9	0.05	0.85	0.95
GMOY002657-RA	114.42	109.122	102.737	108.76	153.18	166.846	125.595	148.541	99.9076	88.372	120.228	102.836	GMOY002657-RA	-0.04	0.8	0.92	0.44	0.01	0.05	-0.53	0	0.04
GMOY002658-RA	35.0788	32.8517	32.6237	33.5181	26.7005	23.816	32.1349	27.5505	28.0656	26.616	28.5155	27.7324	GMOY002658-RA	-0.23	0.11	0.3	-0.29	0.08	0.27	0.01	0.97	1
GMOY002659-RA	253.757	211.944	195.981	220.561	229.914	231.365	199.261	220.18	140.863	118.003	204.863	154.577	GMOY002659-RA	-0.48	0.02	0.08	-0.01	0.96	0.99	-0.51	0.01	0.09
GMOY002660-RA	369.457	373.629	381.115	374.733	332.015	368.946	320.222	340.394	311.883	289.007	348.352	316.414	GMOY002660-RA	-0.2	0.2	0.45	-0.14	0.37	0.68	-0.11	0.52	0.78
GMOY002662-RA	1.20442	0.74509	0.87741	0.942307	1.74134	1.95103	1.37811	1.69016	1.26465	0.579869	1.121	0.988509	GMOY002662-RA	0.11	0.81	0.93	0.83	0.03	0.13	-0.76	0.09	0.31
GMOY002663-RA	1.12915	0.74509	0.638116	0.837451	1.91547	0.807322	1.19018	1.30432	0.826888	1.97155	0.630565	1.143	GMOY002663-RA	N/A	N/A	N/A	0.64	0.15	0.4	-0.19	0.76	0.91
GMOY002664-RA	30.6375	28.923	28.2366	29.2657	33.956	32.3601	42.0322	36.1161	47.8622	50.7965	38.7447	45.8012	GMOY002664-RA	0.7	0	0	0.3	0.07	0.24	0.34	0.08	0.28
GMOY002665-RA	15.7328	13.6826	15.9529	15.1227	14.6853	12.8499	15.2218	14.2523	14.7867	13.337	12.6814	13.6017	GMOY002665-RA	-0.12	0.48	0.73	-0.09	0.62	0.84	-0.07	0.8	0.92
GMOY002666-RA	2.48412	2.57395	3.90846	2.98884	1.91547	2.15286	1.50339	1.85724	2.82115	3.47921	2.4522	2.91752	GMOY002666-RA	-0.01	1	1	-0.69	0.03	0.14	0.65	0.11	0.35
GMOY002667-RA	6.85015	6.70581	7.01928	6.85841	3.25049	2.42197	4.00903	3.22716	6.1287	7.30635	4.6942	6.04309	GMOY002667-RA	-0.12	0.63	0.82	-1.09	0	0	0.9	0.01	0.09
GMOY002668-RA	213.032	177.467	190.956	193.818	176.397	188.51	214.045	192.984	262.367	238.442	229.526	243.445	GMOY002668-RA	0.38	0.02	0.1	-0.01	0.94	0.99	0.34	0.04	0.2
GMOY002669-RA	1.20442	0.74509	1.27623	1.07525	1.91547	1.27826	2.63093	1.94155	1.50786	0.695843	1.82163	1.34178	GMOY002669-RA	0.35	0.43	0.69	0.86	0.03	0.14	-0.54	0.28	0.59
GMOY002670-RA	6.54905	7.11223	9.01339	7.55822	4.93379	4.50755	6.26411	5.23515	4.28036	4.34902	4.20376	4.27772	GMOY002670-RA	-0.77	0	0.01	-0.53	0.03	0.13	-0.29	0.43	0.71
GMOY002671-RA	9.259	8.67014	8.29551	8.74155	13.1761	12.3789	11.5886	12.3812	13.3275	11.8293	15.2737	13.4768	GMOY002671-RA	0.66	0	0	0.5	0.01	0.05	0.12	0.65	0.86
GMOY002675-RA	20.9268	19.4401	21.0578	20.4749	15.9622	20.7885	17.7274	18.1594	21.5477	14.7867	18.2864	18.2069	GMOY002675-RA	-0.13	0.45	0.7	-0.18	0.3	0.61	0.01	0.99	1
GMOY002676-RA	75.427	114.676	113.505	101.203	66.2869	45.4791	75.3573	62.3744	60.9952	95.9103	66.6297	74.5117	GMOY002676-RA	-0.38	0.09	0.27	-0.7	0	0.01	0.26	0.3	0.6
GMOY002677-RA	2.8605	3.52224	3.35011	3.24429	3.42463	3.70022	4.44752	3.85746	5.00997	7.77024	4.55408	5.7781	GMOY002677-RA	0.6	0.01	0.07	0.24	0.37	0.68	0.58	0.11	0.35
GMOY002678-RA	36.5091	39.2866	43.9502	39.9153	47.0741	36.5313	50.5514	44.7189	40.323	53	37.4135	43.5788	GMOY002678-RA	0.04	0.79	0.92	0.16	0.34	0.65	-0.04	0.86	0.95
GMOY002679-RA	24.4648	21.8108	23.7698	23.3485	29.0223	27.2471	33.5757	29.9483	27.1414	27.7177	30.5474	28.4688	GMOY002679-RA	0.33	0.03	0.12	0.35	0.03	0.15	-0.07	0.73	0.9
GMOY002680-RA	33.3474	32.8517	34.9369	33.712	33.5497	33.302	33.7009	33.5176	35.1184	37.2276	35.5919	35.9793	GMOY002680-RA	0.14	0.34	0.6	-0.01	0.93	0.98	0.1	0.59	0.83
GMOY002681-RA	22.056	17.0016	19.1435	19.4004	15.0335	18.2993	17.4769	16.9366	21.7909	17.1061	19.2673	19.3881	GMOY002681-RA	0.04	0.81	0.93	-0.2	0.27	0.57	0.2	0.41	0.7
GMOY002682-RA	58.7909	54.8657	52.9636	55.5401	49.2218	53.1487	52.4933	51.6212	62.0653	44.186	51.8464	52.6992	GMOY002682-RA	-0.03	0.81	0.93	-0.11	0.44	0.73	0.03	0.87	0.96
GMOY002683-RA	36.8854	32.7162	39.0846	36.2288	35.4652	38.886	44.0994	39.4835	36.4317	42.2145	35.9422	38.1961	GMOY002683-RA	0.13	0.41	0.66	0.12	0.46	0.74	-0.05	0.81	0.93
GMOY002684-RA	65.641	57.8461	61.1794	61.5555	70.0597	70.977	65.46	68.8323	56.5202	50.9125	68.7316	58.7214	GMOY002684-RA	-0.03	0.85	0.95	0.15	0.3	0.61	-0.23	0.19	0.48
GMOY002685-RA	44.5636	39.1511	41.3978	41.7042	47.1902	38.7514	47.4193	44.4537	40.5662	37.2856	45.6809	41.1776	GMOY002685-RA	0.02	0.86	0.95	0.09	0.58	0.83	-0.11	0.57	0.81
GMOY002685-RB	10.0118	9.14429	8.45504	9.2037	8.82277	7.19862	10.2105	8.74396	7.39335	8.58206	7.00627	7.66056	GMOY002685-RB	-0.21	0.32	0.58	-0.08	0.72	0.9	-0.19	0.53	0.79
GMOY002686-RA	10.1623	11.1764	11.7254	11.0214	11.0865	11.9753	12.215	11.7589	9.87402	12.0613	8.96803	10.3011	GMOY002686-RA	-0.04	0.85	0.95	0.09	0.65	0.86	-0.19	0.5	0.76
GMOY002687-RA	0.82804	0.880561	0.478587	0.729063	0.812623	0.605491	0.876976	0.76503	0.729607	1.15974	0.630565	0.83997	GMOY002687-RA	N/A	N/A	N/A	N/A	N/A	N/A	0.13	0.82	0.94
GMOY002688-RA	262.188	210.59	262.186	244.988	230.901	198.332	260.9	230.045	187.363	198.953	200.169	195.495	GMOY002688-RA	-0.28	0.1	0.29	-0.1	0.58	0.83	-0.23	0.18	0.46
GMOY002689-RA	4.66714	4.94469	4.9454	4.85241	8.06819	7.19862	8.89504	8.05395	8.22024	7.42232	7.28653	7.64303	GMOY002689-RA	0.7	0	0.01	0.72	0	0.01	-0.07	0.82	0.93
GMOY002690-RA	7.00071	7.38317	7.49786	7.29391	3.36658	6.6604	3.44526	4.49075	6.71239	7.59628	8.68778	7.66548	GMOY002690-RA	0.11	0.6	0.81	-0.71	0.01	0.07	0.77	0.03	0.17
GMOY002691-RA	18.0663	17.0016	19.303	18.1237	22.6954	29.4672	26.184	26.1156	18.7266	18.2079	22.9105	19.9483	GMOY002691-RA	0.16	0.34	0.59	0.52	0	0.02	-0.39	0.07	0.27
GMOY002692-RA	2.63467	4.26734	3.19058	3.3642	3.1344	2.69107	3.1947	3.00673	1.94562	3.59519	3.0127	2.85117	GMOY002692-RA	-0.19	0.59	0.8	-0.17	0.56	0.81	-0.08	0.87	0.95
GMOY002693-RA	19.1955	23.8429	16.7505	19.9296	17.3553	18.5011	20.1704	18.6756	19.0184	21.7451	19.8278	20.1971	GMOY002693-RA	0.07	0.7	0.87	-0.1	0.59	0.83	0.11	0.64	0.85
GMOY002694-RA	10.5387	11.6505	11.8849	11.358	7.25557	8.20777	9.5841	8.34914	6.76103	6.32057	11.0699	8.0505	GMOY002694-RA	-0.47	0.04	0.15	-0.45	0.03	0.12	-0.06	0.87	0.95
GMOY002699-RA	73.8461	86.295	87.741	82.6274	69.8276	67.6805	94.2749	77.261	81.0837	84.4289	75.7378	80.4168	GMOY002699-RA	0.01	0.94	0.99	-0.1	0.55	0.81	0.06	0.76	0.91
GMOY002700-RA	20.1741	25.1976	20.1804	21.8507	17.9358	18.6357	19.6693	18.7469	21.2559	17.686	22.8405	20.5941	GMOY002700-RA	-0.05	0.78	0.91	-0.23	0.18	0.46	0.14	0.56	0.8
GMOY002701-RA	212.355	306.977	264.021	261.117	190.792	217.506	213.293	207.197	203.317	215.305	268.621	229.081	GMOY002701-RA	-0.15	0.42	0.68	-0.34	0.06	0.22	0.14	0.44	0.72
GMOY002706-RA	3.38744	2.77715	3.90846	3.35768	8.30037	8.07322	6.13883	7.50414	4.91269	4.34902	3.22289	4.16153	GMOY002706-RA	0.37	0.19	0.43	1.16	0	0	-0.84	0.01	0.1
GMOY002707-RA	3.68854	3.0481	2.23341	2.99002	2.96027	1.7492	3.1947	2.63472	3.40483	3.65317	2.66238	3.24013	GMOY002707-RA	0.16	0.6	0.81	-0.19	0.58	0.83	0.3	0.47	0.74
GMOY002708-RA	44215.1	30046.8	39262.3	37841.4	34512.6	32270.7	29695.2	32159.5	23380.6	21453.6	27523.1	24119.1	GMOY002708-RA	-0.61	0	0.01	-0.24	0.19	0.47	-0.42	0.03	0.15
GMOY002713-RA	221.99	220.208	241.686	227.962	169.664	146.933	181.283	165.96	169.561	160.218	146.571	158.783	GMOY002713-RA	-0.47	0	0.02	-0.46	0	0.03	-0.06	0.7	0.88
GMOY002714-RA	6.54905	6.23166	4.9454	5.9087	6.79121	4.97848	3.5079	5.09253	3.89124	3.42123	4.55408	3.95552	GMOY002714-RA	-0.54	0.02	0.11	-0.22	0.44	0.73	-0.37	0.34	0.64
GMOY002715-RA	4.29075	4.1996	2.95129	3.81388	3.36658	2.22013	3.75847	3.11506	4.13444	3.82714	2.38213	3.4479	GMOY002715-RA	-0.18	0.56	0.78	-0.3	0.33	0.64	0.15	0.72	0.89
GMOY002720-RA	14.3778	10.7699	11.2468	12.1315	12.1313	12.5808	16.0988	13.6036	16.9269	10.0317	14.0125	13.6571	GMOY002720-RA	0.21	0.33	0.59	0.16	0.44	0.73	0.01	0.99	1
GMOY002721-RA	0.301106	1.28697	1.1167	0.901594	0.580445	0.807322	0.814335	0.734034	1.26465	0.637856	1.05094	0.984483	GMOY002721-RA	0.16	0.83	0.93	N/A	N/A	N/A	0.43	0.43	0.72
GMOY002722-RA	31.5408	33.6645	26.9604	30.7219	30.5895	27.9872	32.7613	30.446	28.552	28.3556	29.4964	28.8013	GMOY002722-RA	-0.05	0.76	0.9	-0.02	0.91	0.98	-0.08	0.69	0.88
GMOY002724-RA	25.1423	29.0585	27.9176	27.3728	23.45	25.3634	23.0519	23.9551	27.2873	20.7013	23.6111	23.8666	GMOY002724-RA	-0.15	0.32	0.58	-0.2	0.22	0.5	0	0.99	1
GMOY002725-RA	10.9151	11.8537	11.0873	11.2854	12.4796	12.9844	10.1479	11.8706	16.9755	15.5985	15.0635	15.8792	GMOY002725-RA	0.54	0	0.02	0.07	0.74	0.91	0.42	0.1	0.33
GMOY002726-RA	50.5857	51.2758	49.1349	50.3321	55.6067	58.2617	65.9611	59.9432	65.7133	64.1335	68.5214	66.1227	GMOY002726-RA	0.44	0	0.01	0.25	0.1	0.32	0.14	0.39	0.69
GMOY002728-RA	122.701	140.483	124.831	129.338	134.083	137.514	135.618	135.738	117.078	122.526	134.24	124.615	GMOY002728-RA	-0.04	0.81	0.93	0.06	0.68	0.88	-0.12	0.44	0.73
GMOY002729-RA	133.239	153.285	169.5	152.008	227.767	235.065	272.489	245.107	390.778	403.067	305.894	366.58	GMOY002729-RA	1.32	0	0	0.68	0	0	0.58	0	0.03
GMOY002730-RA	38.9932	40.3703	36.6119	38.6585	109.878	93.4475	72.2252	91.8503	48.7378	41.7506	51.9866	47.4916	GMOY002730-RA	0.34	0.01	0.06	1.24	0	0	-0.95	0	0
GMOY002731-RA	16.7114	17.7467	21.6959	18.718	4.17921	3.22929	10.8996	6.10268	20.1372	31.2549	9.52853	20.3069	GMOY002731-RA	0.19	0.55	0.78	-1.62	0	0	1.73	0	0
GMOY002733-RA	39.9718	34.7483	39.5632	38.0944	30.9958	33.1002	36.9583	33.6847	39.6906	37.7495	39.7956	39.0786	GMOY002733-RA	0.08	0.55	0.78	-0.18	0.24	0.54	0.21	0.25	0.55
GMOY002734-RA	12.2701	10.1603	10.6884	11.0396	13.002	9.82241	8.76976	10.5314	8.36616	11.2495	9.66866	9.76143	GMOY002734-RA	-0.27	0.16	0.39	-0.07	0.73	0.9	-0.11	0.73	0.9
GMOY002736-RA	15.1306	12.5311	14.8362	14.1659	13.4083	13.9263	14.7833	14.0393	12.5006	11.7713	12.1909	12.1543	GMOY002736-RA	-0.17	0.34	0.6	-0.02	0.92	0.98	-0.21	0.43	0.71
GMOY002737-RA	26.2715	29.8036	31.0284	29.0345	43.9397	41.7789	35.079	40.2659	31.7622	30.2112	33.9804	31.9846	GMOY002737-RA	0.15	0.3	0.55	0.47	0	0.03	-0.33	0.09	0.31
GMOY002738-RA	6.39849	4.40281	6.46093	5.75408	6.09468	7.19862	5.51242	6.26857	9.87402	7.42232	7.00627	8.10087	GMOY002738-RA	0.55	0.02	0.11	0.12	0.64	0.85	0.37	0.26	0.56
GMOY002739-RA	9.63538	12.0569	9.97056	10.5543	13.8146	12.648	9.70938	12.0573	10.1172	10.1477	13.0317	11.0989	GMOY002739-RA	0.06	0.79	0.91	0.18	0.38	0.68	-0.12	0.67	0.87
GMOY002742-RA	6.85015	5.96072	5.34422	6.0517	7.71992	7.80411	6.20147	7.24184	3.69668	2.78337	5.18464	3.88823	GMOY002742-RA	-0.61	0.02	0.1	0.25	0.27	0.58	-0.9	0.01	0.08
GMOY002743-RA	1.65608	1.82886	1.43576	1.64023	1.16089	1.00915	1.31546	1.16184	1.16737	0.811817	0.77069	0.916626	GMOY002743-RA	-0.84	0.03	0.11	-0.5	0.17	0.44	-0.33	0.5	0.76
GMOY002746-RA	5.04352	4.1996	7.73716	5.66009	2.49591	2.82563	3.38262	2.90139	3.01571	3.71116	4.62414	3.78367	GMOY002746-RA	-0.54	0.07	0.23	-0.96	0	0.01	0.38	0.42	0.71
GMOY002749-RA	8.80734	12.7343	11.3266	10.9561	11.8991	6.45857	14.7207	11.0261	9.92266	45.4617	11.14	22.1748	GMOY002749-RA	0.05	0.83	0.94	0.01	1	1	1.01	0.03	0.17
GMOY002750-RA	6.85015	7.31543	8.45504	7.54021	6.79121	6.45857	7.14109	6.79696	4.37764	15.7724	4.97446	8.37485	GMOY002750-RA	-0.73	0	0.01	-0.15	0.48	0.75	0.3	0.49	0.76
GMOY002751-RA	45.9186	74.5768	35.0964	51.8639	61.8174	50.0539	37.9605	49.944	29.5248	24.1805	39.1651	30.9568	GMOY002751-RA	-0.71	0	0.02	-0.06	0.81	0.94	-0.69	0.01	0.1
GMOY002752-RA	81.6749	79.9956	73.5429	78.4045	76.0964	72.0535	73.0396	73.7298	71.2583	64.3075	75.1073	70.2244	GMOY002752-RA	-0.12	0.4	0.65	-0.1	0.52	0.79	-0.07	0.68	0.87
GMOY002753-RA	22.4324	23.7752	23.7698	23.3258	22.2311	18.5011	22.7387	21.157	23.8338	27.7757	23.1207	24.9101	GMOY002753-RA	0.15	0.38	0.64	-0.15	0.38	0.68	0.24	0.28	0.58
GMOY002754-RA	78.7391	74.6445	72.6655	75.3497	57.348	69.5642	68.2788	65.0637	107.933	78.5723	75.4576	87.321	GMOY002754-RA	0.26	0.1	0.29	-0.22	0.16	0.42	0.43	0.03	0.16
GMOY002756-RA	5.87156	5.68978	5.58352	5.71495	5.3401	4.84393	4.69809	4.9607	7.63656	13.8589	6.79609	9.4305	GMOY002756-RA	0.3	0.16	0.39	-0.21	0.37	0.67	0.93	0.02	0.11
GMOY002757-RA	5.57045	6.70581	5.82281	6.03303	7.77797	6.72768	6.89053	7.13206	6.71239	17.686	6.79609	10.3982	GMOY002757-RA	0.15	0.5	0.74	0.23	0.29	0.6	0.54	0.21	0.5
GMOY002758-RA	11.8184	13.4116	11.5659	12.2653	13.2342	11.6389	11.5886	12.1539	10.3118	12.8731	11.8406	11.6752	GMOY002758-RA	-0.02	0.93	0.98	-0.02	0.93	0.99	-0.06	0.84	0.94
GMOY002759-RA	4.21548	5.89299	5.18469	5.09772	2.84418	3.63295	4.88601	3.78771	6.42054	10.4376	5.18464	7.34761	GMOY002759-RA	0.59	0.05	0.18	-0.44	0.12	0.35	0.96	0.01	0.09
GMOY002760-RA	26.422	34.5451	33.9797	31.6489	27.6872	32.091	31.5711	30.4498	26.7523	22.7889	35.5919	28.3777	GMOY002760-RA	-0.12	0.5	0.74	-0.06	0.71	0.9	-0.1	0.64	0.85
GMOY002761-RA	100.494	0.0677355	0	33.5206	1.0448	1.7492	0.438488	1.0775	3.16163	15.5405	1.121	6.60771	GMOY002761-RA	-2.23	0.16	0.4	N/A	N/A	N/A	2.61	0.09	0.31
GMOY002762-RA	124.507	132.829	127.464	128.267	133.502	137.985	120.772	130.753	108.809	92.4311	112.731	104.657	GMOY002762-RA	-0.25	0.09	0.27	0.02	0.89	0.97	-0.32	0.05	0.22
GMOY002763-RA	96.4291	86.7691	94.84	92.6794	101.984	118.407	92.8342	104.409	119.023	85.1828	105.164	103.123	GMOY002763-RA	0.19	0.23	0.48	0.17	0.3	0.61	-0.02	0.92	0.98
GMOY002764-RA	17.0877	17.4758	15.0755	16.5463	19.9673	17.6265	13.5305	17.0414	13.668	8.92998	14.8533	12.4838	GMOY002764-RA	-0.37	0.05	0.19	0.04	0.86	0.96	-0.45	0.11	0.35
GMOY002765-RA	23.3357	21.7431	19.9411	21.6733	21.3604	26.1034	24.8685	24.1108	35.0698	23.8906	29.076	29.3455	GMOY002765-RA	0.47	0.01	0.03	0.15	0.38	0.69	0.28	0.19	0.47
GMOY002766-RA	133.013	130.797	129.059	130.957	157.068	150.095	151.404	152.856	142.322	137.951	138.864	139.712	GMOY002766-RA	0.14	0.35	0.61	0.22	0.15	0.41	-0.13	0.41	0.7
GMOY002767-RA	6.85015	8.26373	8.13598	7.74995	7.54579	8.4096	10.0226	8.65932	7.39335	8.11817	9.73872	8.41675	GMOY002767-RA	0.16	0.45	0.7	0.15	0.48	0.76	-0.04	0.9	0.97
GMOY002768-RA	104.408	119.079	120.604	114.697	141.919	148.614	141.193	143.909	129.481	129.543	127.584	128.869	GMOY002768-RA	0.22	0.16	0.39	0.32	0.04	0.17	-0.16	0.32	0.62
GMOY002769-RA	118.485	64.281	64.0509	82.2723	104.48	105.288	74.2298	94.666	63.2813	66.279	74.5468	68.0357	GMOY002769-RA	-0.23	0.29	0.55	0.19	0.42	0.71	-0.48	0.04	0.21
GMOY002770-RA	987.401	834.433	827.318	883.05	965.919	1126.48	833.127	975.176	896.25	721.937	830.033	816.073	GMOY002770-RA	-0.07	0.67	0.85	0.14	0.46	0.74	-0.26	0.15	0.41
GMOY002771-RA	1.12915	0.812826	1.51553	1.1525	0.870668	0.740045	1.19018	0.933632	0.680967	6.2046	1.47132	2.78563	GMOY002771-RA	-0.39	0.43	0.68	-0.29	0.48	0.76	1.57	0.02	0.13
GMOY002772-RA	1.80663	2.70942	3.19058	2.56888	2.0896	0.740045	1.37811	1.40258	1.70242	17.802	2.31207	7.27216	GMOY002772-RA	-0.39	0.24	0.49	-0.86	0.03	0.12	2.36	0	0.02
GMOY002774-RA	12.4959	9.21202	11.5659	11.0913	9.46126	9.14965	10.5864	9.73242	9.53354	11.0175	11.5604	10.7038	GMOY002774-RA	-0.08	0.71	0.87	-0.19	0.35	0.65	0.14	0.64	0.85
GMOY002776-RA	23.1851	22.8946	24.4877	23.5225	17.4714	14.6663	20.0452	17.3943	19.3103	21.0492	15.624	18.6612	GMOY002776-RA	-0.28	0.12	0.32	-0.44	0.01	0.07	0.1	0.68	0.87
GMOY002777-RA	13.3992	17.8822	18.5054	16.5956	11.3187	10.7643	15.1592	12.414	16.0514	12.2352	11.8406	13.3757	GMOY002777-RA	-0.26	0.18	0.41	-0.42	0.04	0.17	0.11	0.7	0.88
GMOY002780-RA	15.4317	16.3243	17.7875	16.5145	17.7616	15.5409	17.6022	16.9682	13.0843	11.4814	19.6876	14.7511	GMOY002780-RA	-0.13	0.53	0.76	0.03	0.86	0.96	-0.21	0.44	0.72
GMOY002781-RA	56.3067	48.2954	50.6505	51.7509	53.2268	55.8398	52.368	53.8115	34.0483	38.1554	58.012	43.4052	GMOY002781-RA	-0.21	0.24	0.49	0.05	0.74	0.91	-0.31	0.13	0.39
GMOY002782-RA	4.89297	5.68978	5.90257	5.49511	2.90223	3.63295	3.63319	3.38945	3.98852	5.10285	2.73245	3.94127	GMOY002782-RA	-0.49	0.07	0.23	-0.7	0	0.03	0.22	0.57	0.81
GMOY002783-RA	1.95719	1.82886	1.59529	1.79378	0.63849	0.403661	0.939617	0.660589	0.924169	0.637856	0.560502	0.707509	GMOY002783-RA	-1.26	0	0.01	-1.43	0	0	0.11	0.94	0.98
GMOY002785-RA	81.3738	86.6337	92.7661	86.9245	88.4599	80.194	95.1519	87.9352	86.5314	291.036	87.2982	154.955	GMOY002785-RA	0.02	0.91	0.98	0.01	0.95	0.99	0.82	0.01	0.1
GMOY002787-RA	110.656	122.195	109.676	114.176	132.69	125.539	132.486	130.238	105.404	104.84	110.069	106.771	GMOY002787-RA	-0.05	0.74	0.89	0.18	0.23	0.53	-0.29	0.08	0.28
GMOY002788-RA	151.456	134.455	150.914	145.609	129.033	96.4077	143.135	122.859	120.142	130.992	132.839	127.991	GMOY002788-RA	-0.14	0.39	0.65	-0.25	0.16	0.42	0.06	0.74	0.9
GMOY002790-RA	194.966	186.408	180.108	187.161	171.638	170.883	161.677	168.066	189.114	189.791	185.736	188.214	GMOY002790-RA	0.05	0.73	0.88	-0.16	0.3	0.61	0.16	0.3	0.6
GMOY002791-RA	29.0567	27.2974	29.9117	28.7553	34.6526	31.2837	30.193	32.0431	28.6979	28.1816	28.5155	28.465	GMOY002791-RA	0.03	0.83	0.94	0.15	0.33	0.64	-0.17	0.38	0.68
GMOY002792-RA	69.5554	59.9459	41.8764	57.1259	26.2361	30.14	24.43	26.9354	35.1671	189.965	40.6364	88.5895	GMOY002792-RA	-0.59	0	0.01	-1.09	0	0	1.72	0	0.01
GMOY002793-RA	23.6368	22.0818	19.303	21.6739	24.8431	23.816	17.6022	22.0871	16.3432	69.5843	18.1463	34.6912	GMOY002793-RA	-0.39	0.02	0.1	0.02	0.92	0.98	0.65	0.11	0.35
GMOY002794-RA	1.43025	1.28697	2.23341	1.65021	1.50916	1.81647	0.814335	1.37999	1.50786	2.26149	1.47132	1.74689	GMOY002794-RA	0.13	0.76	0.9	-0.26	0.53	0.79	0.34	0.48	0.76
GMOY002795-RA	110.129	125.243	122.359	119.244	122.126	102.463	151.529	125.372	137.653	163.581	124.151	141.795	GMOY002795-RA	0.28	0.11	0.3	0.07	0.71	0.89	0.18	0.35	0.65
GMOY002797-RA	2.25829	1.76112	2.39294	2.13745	1.39307	1.54737	2.25508	1.73184	2.48066	2.08753	2.03182	2.2	GMOY002797-RA	0.1	0.81	0.93	-0.3	0.38	0.68	0.35	0.39	0.69
GMOY002798-RA	7.75347	9.82164	7.81692	8.46401	3.01832	4.17116	2.50565	3.23171	2.0429	4.17506	4.41395	3.54397	GMOY002798-RA	-1.22	0	0	-1.4	0	0	0.13	0.77	0.91
GMOY002799-RA	188.342	188.914	178.992	185.416	183.943	192.143	185.606	187.23	209.738	256.94	198.628	221.769	GMOY002799-RA	0.31	0.08	0.25	0.01	0.96	0.99	0.24	0.13	0.39
GMOY002800-RA	117.582	125.107	109.676	117.455	131.007	134.957	106.991	124.318	113.673	166.654	119.597	133.308	GMOY002800-RA	0.24	0.22	0.46	0.08	0.64	0.86	0.1	0.6	0.83
GMOY002802-RA	341.68	385.144	430.968	385.93	337.761	261.64	397.458	332.286	425.458	380.394	329.155	378.336	GMOY002802-RA	0.02	0.91	0.98	-0.22	0.25	0.55	0.19	0.32	0.62
GMOY002806-RA	16.6361	16.9339	17.947	17.1723	21.2443	18.6357	18.2286	19.3695	20.5749	17.628	21.159	19.7873	GMOY002806-RA	0.25	0.12	0.33	0.17	0.33	0.64	0.03	0.9	0.97
GMOY002807-RA	27.5512	24.7912	25.1258	25.8227	28.2677	25.027	23.8036	25.6994	31.519	24.2965	29.7066	28.5074	GMOY002807-RA	0.18	0.23	0.48	-0.01	0.94	0.99	0.15	0.49	0.76
GMOY002811-RA	12.9475	13.4794	14.2778	13.5682	11.3767	14.2627	10.5237	12.0544	12.5006	12.1193	11.4903	12.0367	GMOY002811-RA	-0.13	0.47	0.72	-0.18	0.35	0.65	0	1	1
GMOY002812-RA	57.2853	50.5984	51.0493	52.9777	32.9112	35.3876	27.3742	31.891	29.5734	18.9617	29.076	25.8704	GMOY002812-RA	-1	0	0	-0.74	0	0	-0.3	0.16	0.44
GMOY002813-RA	0.602211	0.338677	0.398823	0.44657	1.50916	2.55652	1.19018	1.75195	4.28036	3.59519	2.94264	3.60606	GMOY002813-RA	3.05	0	0	1.94	0	0	1.05	0.01	0.09
GMOY002816-RA	130.981	118.673	119.806	123.153	94.8448	119.282	110.687	108.271	176.273	125.426	144.61	148.769	GMOY002816-RA	0.31	0.05	0.19	-0.19	0.23	0.53	0.46	0.01	0.09
GMOY002817-RA	31.0139	33.7323	37.25	33.9987	31.286	33.5039	32.2602	32.35	37.3073	24.2965	32.5792	31.3943	GMOY002817-RA	-0.08	0.64	0.83	-0.08	0.62	0.84	-0.04	0.84	0.94
GMOY002818-RA	64.286	78.3699	73.7822	72.1461	81.2043	73.2645	76.0463	76.8384	75.5387	56.3053	86.8077	72.8839	GMOY002818-RA	0.05	0.75	0.89	0.09	0.58	0.83	-0.08	0.69	0.88
GMOY002819-RA	307.805	262.136	271.758	280.566	239.143	277.248	237.661	251.351	285.131	241.11	300.219	275.486	GMOY002819-RA	0.01	0.93	0.98	-0.17	0.32	0.63	0.13	0.43	0.72
GMOY002820-RA	272.425	242.832	237.938	251.065	233.629	281.015	235.844	250.163	280.996	201.678	263.226	248.633	GMOY002820-RA	0.02	0.89	0.96	-0.01	0.94	0.99	-0.01	0.96	0.99
GMOY002821-RA	25.8198	22.8269	20.1804	22.9424	28.732	26.7762	23.3025	26.2702	21.7423	18.4398	25.0124	21.7315	GMOY002821-RA	-0.04	0.82	0.93	0.19	0.28	0.59	-0.27	0.21	0.51
GMOY002822-RA	7.52764	7.72184	7.01928	7.42292	13.5244	11.4371	14.0316	12.9977	16.4891	12.1193	13.382	13.9968	GMOY002822-RA	0.95	0	0	0.8	0	0	0.11	0.7	0.88
GMOY002824-RA	3.46271	3.38677	2.95129	3.26693	3.48267	3.02746	3.38262	3.29758	3.01571	6.03064	2.52226	3.8562	GMOY002824-RA	0.31	0.39	0.65	0.01	1	1	0.23	0.58	0.82
[truncated: 6,422 more rows]
